# Supplementary material for: Metabolomic Dynamics Reveals Oxidative Stress in Spongy Tissue Disorder During Ripening of Mangifera indica L. Fruit
Source: Metabolites. 2019 Oct 29;9(11):255. doi: 10.3390/metabo9110255 (PMC6918312; doi:10.3390/metabo9110255)
Supplement: Supplementary file 1 [file metabolites-09-00255-s001.zip]

Archive with 9 entries (9 files):
- Figure S1.tif
- Figure S2.tif
- Figure S3.tif
- Figure S4.tif
- Figure S5a.tif
- Figure S5b.tif
- Figure S6.tif
- Figure S7.tif
- Table S1.xlsx
