# Supplementary material for: Metabolomic Dynamics Reveals Oxidative Stress in Spongy Tissue Disorder During Ripening of Mangifera indica L. Fruit
Source: Metabolites. 2019 Oct 29;9(11):255. doi: 10.3390/metabo9110255 (PMC6918312; doi:10.3390/metabo9110255)
Supplement: Supplementary file 1 [file metabolites-09-00255-s001.zip › Table S1.xlsx]

## Sheet: Sheet1
Table S1: Peak intensities of the extracted ions from UHPLC- Q-Exactive-Orbitrap analysis from all the three tissue sets (healthy, spongy control, spongy) at four ripening stages (mature raw, table green, mid ripe, ripe) of Alphonso mango mesocarp including all six biological replicates
				Mature raw_Healthy						Mature raw_Spongy						Table green_Healthy						Table green_Spongy control						Table green_Spongy						Mid ripe_Healthy						Mid ripe_Spongy control						Mid ripe_Spongy
	Extracted ions	Most probable Compound	Ion annotation	MR.H.1	MR.H.2	MR.H.3	MR.H.4	MR.H.5	MR.H.6	MR.S.1	MR.S.2	MR.S.3	MR.S.4	MR.S.5	MR.S.6	TG.H.1	TG.H.2	TG.H.3	TG.H.4	TG.H.5	TG.H.6	TG.SC.1	TG.SC.2	TG.SC.3	TG.SC.4	TG.SC.5	TG.SC.6	TG.S.1	TG.S.2	TG.S.3	TG.S.4	TG.S.5	TG.S.6	MiR.H.1	MiR.H.2	MiR.H.3	MiR.H.4	MiR.H.5	MiR.H.6	MiR.SC.1	MiR.SC.2	MiR.SC.3	MiR.SC.4	MiR.SC.5	MiR.SC.6	MiR.S.1	MiR.S.2	MiR.S.3	MiR.S.4
	101.048	C01234	102.0553#181.103#[4][M]+#[M+H]+ 101.048	5.12775e+07	5.15179e+07	5.03802e+07	5.35384e+07	1.46739e+07	7.10264e+07	3.80702e+07	1.20223e+07	2.22636e+07	3.915e+07	2.64559e+07	5.81217e+07	4.16102e+07	7.83789e+07	4.41888e+07	7.97553e+07	8.02287e+07	1.01284e+07	2.02433e+07	2.16926e+07	1.89956e+07	1.59058e+07	3.49103e+07	1.83654e+07	1.69413e+07	1.86277e+07	1.56617e+07	1.63808e+07	1.50025e+07	2.03161e+07	9.47182e+07	5.57857e+07	1.57612e+07	9.76307e+07	6.44111e+07	2.46383e+07	1.61329e+07	9.55013e+07	4.43755e+07	2.64213e+07	5.90234e+07	4.04955e+07	5.61918e+06	1.94952e+07	1.44452e+07	1.79034e+07
		C02926
		C17234
		C08267
		C07509
		C11106
	103.064	C00334	104.0711#181.056#[5][M]+#	4.03931e+08	3.36042e+08	2.40761e+08	2.87037e+08	1.06222e+08	2.83689e+08	6.66663e+08	9.73335e+07	3.68257e+08	2.89455e+08	207662049	3.34667e+08	2.66141e+08	3.2033e+08	2.37418e+08	1.6512e+08	1.86614e+08	4.65087e+07	1.53501e+08	7.36411e+07	1.04973e+08	7.13813e+07	7.6231e+07	6.52285e+07	8.57144e+08	9.4506e+08	3.80208e+08	5.43869e+08	2.58664e+08	4.43939e+08	5.81947e+07	3.46406e+07	7.90787e+07	1.28895e+08	2.9456e+07	2.23127e+07	3.36691e+07	104582368	3.98656e+07	6.58064e+07	3.84781e+07	5.66774e+07	219362389	1.51579e+08	8.66454e+07	1.69307e+08
		C01026
		C03284
		C01205
		C11735
		C05145
		C11109
		C00335
		C02356
		C02721
		C03665
		C02261
	105.043	C00065	106.0502#177.363#[7][M]+#[M+H-C3H2O3]+ 191.047	1.12189e+07	1.01461e+07	1.00709e+07	1.0113e+07	4.43799e+06	1.41858e+07	1.47947e+07	4.6864e+06	6.49539e+06	1.01907e+07	9.70352e+06	1.35439e+07	1.16871e+07	1.09915e+07	8.6926e+06	1.21756e+07	5.89852e+06	3.8303e+06	5.93703e+06	4.54624e+06	5.82801e+06	4.65834e+06	6.18072e+06	7.18155e+06	5.32978e+06	5.35142e+06	5.64309e+06	6.65207e+06	1.49562e+07	1.05538e+07	2.30798e+07	7.44147e+06	2.86242e+06	4.56854e+07	1.26095e+07	1.18539e+07	5.19459e+06	2.92479e+07	6.09447e+06	1.67202e+07	1.51142e+07	1.36344e+07	2.22067e+06	8.87052e+06	3.47107e+06	9.82337e+06
		C00740
		C00716
	108.021	C00472	109.0287#188.852#[8][M]+#	3.08254e+07	4.04904e+07	3.79285e+07	4.41072e+07	1.87104e+07	5.76626e+07	4.94246e+07	8.42047e+06	2.28216e+07	3.63857e+07	2.8121e+07	5.33179e+07	4.71211e+07	4.47582e+07	4.68851e+07	1.67631e+08	1.66847e+08	3.88473e+07	1.32789e+08	142880847	1.94305e+08	1.27295e+08	178403766	1.41661e+08	8.08223e+07	8.30173e+07	7.07133e+07	2.25702e+07	1.43944e+08	1.80587e+08	1.75189e+08	1.53006e+08	7.53212e+07	1.64022e+08	1.22812e+08	8.91794e+07	1.36366e+08	1.55174e+08	1.89475e+08	1.4248e+08	1.46462e+08	1.23021e+08	6.85256e+07	9.55414e+07	7.11041e+07	1.45603e+08
		C02351
	109.064	C10133	110.0716#170.59#[13][M]+#[M+H-HCOOH]+ 155.065	4.02937e+06	4.082e+06	2.1852e+06	6.18201e+06	1.37459e+06	2.84591e+06	6.19368e+06	2.36443e+06	1.48081e+06	5.37741e+06	6.65721e+06	5.60623e+06	6.34576e+06	4.04778e+06	3.3575e+06	3.58362e+06	2.12986e+06	2.26579e+06	2.67714e+06	1.27446e+06	2.03093e+06	896811	1.7148e+06	2.08597e+06	3.0867e+06	4.07269e+06	3.99496e+06	4.60559e+06	4.07334e+06	4.57132e+06	6.02528e+06	4.41997e+06	1.30723e+06	1.56175e+07	7.58095e+06	1.56975e+06	5.06314e+06	7.05041e+06	3.73033e+06	981007	6.34977e+06	7.58411e+06	1.99315e+06	2.36017e+06	964293	3.30862e+06
	220.026	C01267	111.0205#157.924#[15][M]2+#	1.57362e+07	1.71876e+07	7.60857e+06	8.1536e+06	5.47544e+06	1.84614e+07	2.20023e+07	2.84678e+06	3.24959e+07	2.40681e+07	4.23299e+06	1.48206e+07	1.01535e+07	9.63655e+06	1.60295e+07	1.48502e+07	1.72692e+07	1.39278e+06	9.18934e+06	1.14372e+07	1.40345e+07	1.24511e+07	1.69981e+07	1.58853e+07	3.00255e+07	2.31058e+07	2.37708e+07	1.00679e+07	1.06585e+07	7.53965e+06	2.29924e+07	1.27524e+07	5.87173e+06	2.12871e+07	1.36383e+07	5.77693e+06	1.12652e+07	2.03671e+07	3.3758e+07	1.05275e+07	1.21536e+07	1.15711e+07	7.44409e+06	1.07145e+07	3.61455e+07	1.78451e+07
	220.064	C09098	111.0393#3.459675#[16][M]2+#	2.5948e+08	2.66981e+08	2.57671e+08	266900072	2.08742e+08	2.46891e+08	2.46641e+08	2.81089e+08	2.45217e+08	2.71048e+08	2.6473e+08	2.66034e+08	2.43687e+08	2.74715e+08	2.33407e+08	2.35603e+08	2.36617e+08	2.63084e+08	2.1499e+08	2.6388e+08	6.00723e+07	1.1914e+08	2.72117e+08	2.67435e+08	1.66682e+08	2.3898e+08	2.29713e+08	2.07107e+08	1.72593e+08	1.66692e+08	2.3957e+08	2.61251e+08	2.5132e+08	2.38746e+08	219660122	2.43356e+08	2.52129e+08	265336092	2.19326e+08	2.57112e+08	2.614e+08	2.5604e+08	2.21536e+08	2.15929e+08	2.25741e+08	2.28755e+08
	220.064	C09098	111.0394#163.847#[17][M]2+#	3.02184e+07	2.55293e+07	3.08862e+07	3.13259e+07	1.87125e+07	2.66075e+07	3.25904e+07	1.18646e+07	3.85738e+07	2.5558e+07	1.65114e+07	2.78276e+07	3.14419e+07	2.76035e+07	2.67217e+07	22387433	2.99072e+07	2.27364e+07	2.84208e+07	2.06605e+07	5.04215e+07	2.38318e+07	3.03575e+07	2.23749e+07	3.46558e+07	2.68336e+07	8.07424e+06	1.6433e+07	8.66717e+06	1.76588e+07	2.71905e+07	6.26515e+07	3.73359e+07	1.14612e+07	2.49418e+07	3.97891e+07	2.14837e+07	2.32769e+07	2.99003e+07	5.52346e+07	1.65558e+07	2.89212e+07	2.7217e+07	1.71328e+07	160901929	1.81398e+07
	112.028	C00106	113.0349#303.74#[18][M]+#	607200	568693	972499	925380	1.00617e+06	1.08313e+06	918399	970818	718017	472455	1.0015e+06	1.05421e+06	620737	1.25205e+06	921655	9.85453e+06	1.29378e+07	211309	2.89989e+06	3.75625e+06	4.15259e+06	3.77544e+06	7.48136e+06	5.37781e+06	5.14186e+07	5.5542e+07	4.47479e+07	6.1007e+07	2.12216e+07	4.87134e+07	3.57205e+06	5.45436e+06	352247	1.37279e+07	5.29336e+06	3.64743e+06	5.73616e+06	1.55093e+07	8.08385e+06	1.02284e+07	1.31736e+07	1.99329e+07	3.22483e+07	1.74964e+07	1.52959e+07	5.54054e+06
	113.084	C06593	114.0916#575.323#[20][M]+#	7.92817e+06	8.08275e+06	1.85871e+07	1.61627e+07	1.3712e+07	8.18227e+06	8.14751e+06	4.72574e+06	7.86286e+06	6.16801e+06	4.41971e+06	6.36089e+06	5.99391e+06	7.78435e+06	7.10866e+06	7.84742e+06	8.75044e+06	3.7956e+06	5.64852e+06	6.37376e+06	7.99295e+06	5.33026e+06	1.00193e+07	5.88294e+06	8.58425e+06	5.83536e+06	6.7232e+06	7.29535e+06	5.06308e+06	6.10001e+06	8.907e+06	6.00025e+06	1.3742e+07	7.48977e+06	6.54598e+06	4.67189e+06	6.76302e+06	6.27613e+06	6.67706e+06	7.95472e+06	7.8881e+06	1.53152e+07	8.65825e+06	5.77832e+06	6.92292e+06	8.25158e+06
	115.027	C01596	116.0345#178.815#[21][M]+#	4.09995e+07	5.50344e+07	5.03099e+07	4.86736e+07	1.11461e+07	6.0033e+07	3.26763e+07	8.04945e+06	2.06143e+07	2.26645e+07	1.70208e+07	4.52856e+07	5.07018e+07	6.05695e+07	5.38853e+07	3.79047e+07	2.22669e+07	1.30702e+07	1.01329e+07	1.4253e+07	1.17223e+07	7.6572e+06	8.85256e+06	1.06922e+07	2.59317e+06	1.9975e+06	4.61648e+06	3.98294e+06	6.17799e+06	5.39941e+06	2.83905e+07	2.74174e+07	1.26852e+07	4.64259e+07	1.98805e+07	1.67556e+07	6.47737e+06	3.26862e+07	1.27901e+07	1.45565e+07	2.42989e+07	1.60679e+07	1.22035e+06	6.92129e+06	4.33223e+06	4.77014e+06
	115.064	C00148	116.0708#187.4405#[22][M]+#	2.19081e+08	2.6406e+08	2.68626e+08	2.38506e+08	7.28572e+07	3.16979e+08	4.70945e+08	4.73858e+07	1.78289e+08	3.16718e+08	2.14133e+08	4.32832e+08	2.38396e+08	3.52849e+08	2.39847e+08	1.90794e+08	2.70569e+08	7.01397e+07	5.45848e+07	3.6877e+07	4.61128e+07	6.88382e+07	5.79124e+07	4.94163e+07	2.08348e+08	2.14038e+08	1.03795e+08	2.59506e+08	1.88656e+08	1.59551e+08	7.06622e+07	4.81006e+07	3.99112e+07	1.30759e+08	4.026e+07	8.85501e+07	2.22668e+07	1.00616e+08	3.28326e+07	7.37968e+07	5.33977e+07	5.87129e+07	8.09387e+07	8.21965e+07	4.53091e+07	1.11209e+08
		C18170
		C00763
		C16435
	117.058	C00463	118.0654#406.0675#[23][M]+#	8.29292e+07	4.04946e+07	6.24856e+07	2.7901e+07	1.73618e+07	1.11999e+08	1.03884e+08	7.8578e+06	8.44285e+07	2.19314e+07	2.0402e+07	4.824e+07	2.52463e+07	2.39007e+07	5.78648e+07	8.4482e+06	1.76074e+07	3.52991e+06	4.2788e+06	2.81408e+06	4.41339e+06	3.41097e+06	9.12024e+06	4.09608e+06	2.50918e+07	2.11656e+07	2.39778e+07	4.20452e+07	5.49709e+07	6.96032e+07	8.77723e+06	4.10339e+06	3.83512e+06	8.08251e+06	3.17791e+06	2.95015e+06	2.84939e+06	1.00212e+07	1.02517e+07	5.646e+06	3.13826e+06	9.37103e+06	1.4797e+07	9.35098e+06	8.37149e+06	7.216e+06
		C16074
		C00464
	117.058	C00463	118.0654#477.0335#[24][M]+#[M+H-CH2]+ 131.074	5.61315e+06	5.91751e+06	5.34136e+06	4.97825e+06	3.11737e+06	7.03846e+06	1.48105e+07	4.10948e+06	6.01914e+06	6.35185e+06	7.91355e+06	6.41716e+06	4.49891e+06	9.15928e+06	6.69501e+06	4.34901e+06	3.85923e+06	2.57824e+06	3.4431e+06	3.39238e+06	3.46873e+06	2.94352e+06	4.80472e+06	4.05746e+06	4.79159e+06	5.27019e+06	8.69996e+06	5.99464e+06	6.49127e+06	6.99676e+06	4.06222e+06	3.03665e+06	3.2511e+06	5.65649e+06	3.85704e+06	2.73837e+06	3.0388e+06	3.85295e+06	3.51943e+06	3.97502e+06	3.79062e+06	4.15032e+06	3.10674e+06	3.8762e+06	7.33414e+06	4.84222e+06
		C16074
		C00464
	117.079	C00183	118.0865#182.626#[25][M]+#[M+H-C3H2O3]+ 203.079	1.7276e+08	1.22574e+08	2.0673e+08	1.26097e+08	4.50258e+07	2.58092e+08	163227661	1.17598e+07	1.41441e+08	1.45089e+08	5.23631e+07	2.0715e+08	1.1194e+08	208170124	1.13014e+08	1.90826e+08	162781792	1.22559e+07	1.2947e+08	1.0327e+08	1.11454e+08	1.17329e+08	1.4288e+08	1.22828e+08	1.13004e+08	2.49736e+08	1.14464e+08	2.25563e+08	183033366	1.81997e+08	1.7886e+08	9.05994e+07	3.17597e+07	1.2839e+08	9.23474e+07	5.55593e+07	1.13254e+08	1.33721e+08	1.28792e+08	2.68338e+08	1.3897e+08	1.42312e+08	4.52239e+07	6.20419e+07	1.18488e+08	1.65204e+08
		C00431
		C00719
		C15987
		C01826
		C03571
		C16436
		C06417
		C01799
		C07457
	117.079	C00183	118.0865#206.007#[26][M]+#[M+H-C6H10O4]+ 263.139	7.04911e+07	1.40089e+08	9.20244e+07	8.39835e+07	8.75838e+06	1.15485e+08	1.7768e+08	1.56155e+07	6.77474e+07	8.90495e+07	4.36374e+07	99301146	7.39704e+07	1.12016e+08	1.01397e+08	6.445e+07	7.06379e+07	1.22238e+07	2.70211e+07	1.71499e+07	1.98544e+07	1.7648e+07	3.06079e+07	21311212	9.97313e+07	117963093	7.28915e+07	113629126	1.41127e+08	1.30061e+08	8.55327e+07	2.58991e+07	1.24516e+07	1.63393e+08	3.42087e+07	2.38357e+07	1.2061e+07	1.32903e+08	3.11335e+07	7.09638e+07	5.49391e+07	5.08528e+07	3.2207e+07	8.51796e+07	3.7611e+07	1.14249e+08
		C00431
		C00719
		C15987
		C01826
		C06417
		C07457
		C16436
		C01799
		C03571
	118.042	C14512	119.0494#443.825#[27][M]+#[M+H-CO]+ 146.036	2.3515e+06	1.46309e+06	1.90218e+06	817191	710331	2.9858e+06	1.69054e+06	258817	3.22607e+06	944766	504633	1.74886e+06	1.22249e+06	2.09613e+06	2.29539e+06	1.84428e+06	2.32372e+06	245439	1.09568e+06	1.1632e+06	1.60014e+06	1.07687e+06	2.38695e+06	1.16991e+06	1.24016e+06	1.23233e+06	1.24654e+06	2.36674e+06	1.19997e+06	2.36867e+06	2.15881e+06	1.26418e+06	713335	1.73973e+06	2.195e+06	722684	1.09038e+06	2.11136e+06	2.31518e+06	1.72059e+06	2.19239e+06	1.27738e+06	1.68932e+06	1.2502e+06	1.82749e+06	1.09987e+06
	118.042	C14512	119.0494#327.7895#[28][M]+#[M+K]+ 80.0861 [M+Na]+ 96.0601 [M+H]+ 118.042 [M+H-HCOOH]+ 164.048	1.63343e+07	5.06333e+06	7.51636e+06	2.97698e+06	1.98992e+06	4.0905e+07	1.85305e+07	783401	9.85551e+06	4.07759e+06	7.51984e+06	8.88544e+06	1.05077e+07	8.45972e+06	1.54957e+07	2.98042e+06	4.32958e+06	1.10816e+06	3.6315e+06	1.36497e+06	1.59268e+06	1.4238e+06	1.63002e+06	1.16241e+06	1.28922e+07	1.52074e+07	1.63306e+07	1.49074e+07	1.66317e+07	2.02942e+07	1.79251e+06	775992	847803	5.51394e+06	1.03865e+06	567189	633236	1.71444e+06	1.07308e+06	1.23512e+06	1.11003e+06	1.26515e+06	7.45764e+06	6.89879e+06	7.51195e+06	6.73763e+06
	119.058	C00188	120.0657#180.094#[29][M]+#[M+H-CH3]+ 134.087	3.00073e+07	4.20402e+07	3.52662e+07	3.145e+07	8.46981e+06	4.23432e+07	5.06997e+07	8.12014e+06	2.94281e+07	3.22305e+07	2.44332e+07	4.69559e+07	3.472e+07	4.78469e+07	3.81066e+07	3.85349e+07	2.88194e+07	9.41397e+06	1.33533e+07	1.23395e+07	1.218e+07	1.26185e+07	1.55072e+07	1.29304e+07	2.5401e+07	2.80132e+07	3.24458e+07	4.21765e+07	2.79573e+07	2.52554e+07	2.7665e+07	1.41909e+07	8.14495e+06	4.21994e+07	1.5208e+07	1.71468e+07	7.47891e+06	3.31415e+07	1.13891e+07	2.08917e+07	1.94109e+07	1.6829e+07	1.60296e+07	2.00595e+07	1.1665e+07	1.98646e+07
		C00263
		C05519
		C11108
		C02115
		C03678
		C12317
		C00820
	243.08	C15045	122.5473#3.20728#[30][M]2+#	478780881	4.50003e+08	4.62533e+08	4.41321e+08	3.64662e+08	4.42088e+08	4.55072e+08	469053095	4.66517e+08	4.70798e+08	4.43319e+08	4.63925e+08	4.52458e+08	4.77525e+08	4.37785e+08	4.16911e+08	432644706	4.44553e+08	3.76512e+08	4.50105e+08	1.19643e+08	2.18827e+08	4.64414e+08	4.69379e+08	2.96997e+08	4.38203e+08	4.05941e+08	3.54934e+08	3.09313e+08	2.99487e+08	451968386	4.40724e+08	4.34303e+08	4.35188e+08	4.01059e+08	4.31249e+08	4.50541e+08	4.56318e+08	4.04084e+08	440478436	4.47862e+08	4.50058e+08	4.14615e+08	394927083	4.13584e+08	4.03032e+08
	122.048	C00153	123.0555#246.496#[32][M]+#	1.21623e+07	2.66866e+07	2.66864e+07	9.71301e+06	5.22706e+06	1.75405e+07	6.51309e+07	2.54661e+06	3.45806e+07	7.21843e+06	3.93342e+06	2.37224e+07	2.7908e+07	2.8334e+07	2.90804e+07	7.48686e+07	9.57772e+07	2.94916e+06	4.67951e+07	3.2195e+07	3.5659e+07	3.7107e+07	6.94228e+07	4.17471e+07	3.46999e+07	4.00655e+07	2.55325e+07	3.87987e+07	3.00047e+07	4.57603e+07	1.60648e+07	1.1639e+07	5.52235e+06	3.50777e+07	5.0667e+06	6.04885e+06	1.0943e+07	2.6476e+07	3.7267e+07	5.4429e+07	4.70615e+07	1.41388e+07	2.34172e+07	2.46046e+07	2.58739e+07	1.91385e+07
		C01950
		C02421
	123.032	C00253	124.0395#243.886#[33][M]+#	2.46548e+07	4.26006e+07	4.18419e+07	3.59823e+07	5.39811e+06	3.54063e+07	2.38054e+06	1.55687e+06	4.70086e+06	1.84131e+07	1.74304e+06	2.84334e+07	3.16205e+07	150766888	2.27239e+07	5.17251e+08	3.03184e+08	23321401	1.05073e+08	3.14878e+08	2.47798e+08	2.7896e+08	3.99484e+08	3.93541e+08	3.3765e+07	1.1786e+08	3.38029e+07	1.7341e+07	1.6519e+08	3.06353e+08	9.71006e+08	3.91942e+08	6.81793e+07	5.09864e+08	4.98996e+08	2.16385e+08	4.46796e+08	6.21476e+08	1.52355e+08	3.28428e+08	6.66278e+08	582225075	5.29349e+06	1.47857e+08	6.33075e+07	3.16321e+07
		C07446
		C06813
		C10164
	123.032	C00253	124.0395#375.693#[34][M]+#[M+H-C6H10O5]+ 285.083	5.76757e+06	1.52554e+06	1.37569e+06	1.22643e+06	1.11119e+06	1.31419e+06	1.41285e+06	1.04495e+06	1.17122e+06	1.12883e+06	925444	1.10717e+06	1.24599e+06	1.55556e+06	1.34574e+06	6.14965e+06	4.12144e+06	1.32728e+06	6.53651e+07	1.53198e+07	1.95151e+07	1.73887e+07	2.67487e+07	1.8444e+07	1.57729e+08	7.74286e+07	1.46413e+08	1.0725e+07	9.28022e+07	189188398	3.93781e+07	1.94046e+07	2.37138e+06	2.35063e+08	5.03904e+07	4.45922e+06	4.93937e+07	1.31042e+08	7.09086e+07	1.36952e+08	8.18827e+07	8.82289e+07	3.63684e+06	5.21798e+08	3.19959e+08	3.18219e+08
		C07446
		C06813
		C10164
	123.032	C00253	124.0395#229.423#[35][M]+#	9.15276e+06	2.25091e+07	1.46499e+07	1.76006e+07	2.735e+06	1.29572e+07	2.82912e+06	2.13593e+06	3.64981e+06	9.78437e+06	1.99881e+06	1.44686e+07	1.32233e+07	5.1541e+07	1.42407e+07	1.82412e+08	1.35113e+08	2.4691e+07	3.67545e+07	1.0802e+08	8.79199e+07	1.34093e+08	2.28971e+08	1.84362e+08	1.94992e+07	3.83128e+07	1.88825e+07	1.84611e+07	8.05207e+07	9.19986e+07	3.35641e+08	233136383	2.73123e+07	3.14849e+08	1.72047e+08	35661.7	1.51419e+08	3.12652e+08	7.21151e+07	1.55456e+08	2.38511e+08	3.07463e+08	4.91524e+06	4.59291e+07	3.40169e+07	1.92362e+07
		C07446
		C06813
		C10164
	126.008	C06451	127.0156#736.948#[38][M]+#[M+H-C4H8]+ 182.069	1.24733e+07	9.43508e+06	1.67264e+07	6.98792e+06	2.96796e+06	1.08755e+07	2.87405e+07	5.49042e+06	2.76782e+07	1.78332e+07	5.66217e+06	1.721e+07	5.80135e+06	1.25678e+07	1.15834e+07	1.12555e+07	1.15466e+07	8.51649e+06	1.74494e+07	1.96451e+07	3.09895e+07	1.40829e+07	3.96735e+07	1.81554e+07	4.13096e+07	2.92917e+07	2.88873e+07	3.82773e+07	1.54941e+07	2.76178e+07	1.68635e+07	7.12696e+06	5.30573e+06	1.07827e+07	1.00698e+07	1.98506e+06	9.62694e+07	2.22418e+07	2.49901e+07	3.11739e+07	2.95904e+07	1.03895e+08	3.80106e+07	2.46082e+07	3.57864e+07	3.60424e+07
	128.047	C11354	129.0548#424.4805#[43][M]+#[M+H-C6H10O5]+ 290.099	898951	4.56478e+06	3.78659e+06	4.28812e+06	2.78569e+06	4.2068e+06	4.76841e+06	2.34085e+06	6.30829e+06	5.75957e+06	3.48222e+06	3.78206e+06	3.87785e+06	4.94176e+06	6.37706e+06	9.30283e+06	8.20975e+06	2.82223e+06	5.71563e+06	2.32011e+06	9.22538e+06	4.29198e+06	1.1436e+07	6.56547e+06	3.99575e+06	3.93835e+06	3.7762e+06	1.23536e+06	4.24937e+06	1.0508e+07	3.81022e+07	2.12109e+07	1.10425e+06	8.85649e+07	2.36045e+07	4.65114e+06	1.26004e+07	3.65599e+07	2.96475e+07	2.26744e+07	1.6155e+07	1.81103e+07	4.35685e+06	5.63652e+07	7.22504e+07	2.32671e+07
		C01125
		C06761
		C06719
	128.047	C11354	129.0547#521.2085#[44][M]+#	2.75767e+06	3.39679e+06	3.12753e+06	3.58458e+06	2.5093e+06	3.35767e+06	3.18389e+06	2.1378e+06	4.11658e+06	4.04092e+06	2.8436e+06	2.71881e+06	2.9827e+06	3.4811e+06	4.45022e+06	1.99458e+07	1.72057e+07	2.68292e+06	3.9512e+06	6.32652e+06	1.07468e+07	3.66732e+06	1.74958e+07	2.00606e+07	1.38716e+06	1.06578e+06	944787	1.05155e+06	2.59719e+06	8.19016e+06	7.91041e+07	4.77734e+07	3.53021e+06	1.85944e+08	4.59642e+07	1.14844e+07	2.85212e+07	7.81242e+07	3.50934e+07	3.48721e+07	3.30749e+07	5.90149e+07	1.3316e+06	8.22561e+06	7.0981e+06	4.85244e+06
		C01125
		C06761
		C06719
	128.059	C00906	129.066#184.1625#[45][M]+#[M+K]+ 90.1001	3.84405e+07	4.55825e+07	8.12475e+07	3.3331e+07	2.50493e+07	5.71518e+07	3.65415e+07	3.56911e+06	8.73055e+07	3.47189e+07	1.65598e+07	4.20159e+07	3.76555e+07	5.43622e+07	3.94512e+07	5.98656e+07	5.70575e+07	2.45495e+06	3.94308e+07	4.04816e+07	4.25717e+07	2.97964e+07	4.44622e+07	3.05902e+07	3.86532e+07	4.36607e+07	5.64599e+07	3.98432e+07	4.61136e+07	3.42306e+07	3.71932e+07	3.73354e+07	1.71021e+07	3.12514e+07	3.5414e+07	1.29959e+07	4.22633e+07	4.1212e+07	4.26418e+07	7.44987e+07	4.31394e+07	3.20525e+07	1.87808e+07	2.32635e+07	4.1394e+07	3.06067e+07
		C05715
		C00907
		C05717
	129.043	C01879	130.0499#277.257#[46][M]+#[M+H]+ 129.045	6.2447e+07	8.87205e+07	8.2793e+07	4.47763e+07	1.08788e+07	7.08262e+07	1.04472e+08	5.9014e+06	5.69368e+07	5.19808e+07	2.24819e+07	5.14147e+07	3.95422e+07	5.31188e+07	6.57204e+07	2.48341e+07	3.07036e+07	5.30256e+06	1.04742e+07	7.90439e+06	7.45317e+06	5.27138e+06	8.8252e+06	6.6861e+06	3.48658e+08	4.02374e+08	3.3214e+08	3.67417e+08	8.13714e+07	2.14683e+08	1.16819e+07	5.55937e+06	1.44499e+07	2.10869e+07	5.79105e+06	3.33146e+06	3.62668e+06	1.25509e+07	5.28126e+06	2.73271e+07	1.14267e+07	8.5184e+06	1.79591e+08	212436901	1.29402e+08	1.63628e+08
		C04282
		C02237
		C01877
		C04281
	129.079	C00408	130.0863#168.486#[47][M]+#[M+H-NH3]+ 146.103	6.08899e+07	4.56402e+07	1.80057e+07	4.99194e+07	6.78332e+06	3.71623e+07	5.75474e+07	1.10924e+07	1.01564e+07	3.79778e+07	1.97864e+07	3.46378e+07	4.02572e+07	2.69787e+07	2.46576e+07	2.22242e+07	8.30164e+06	7.86238e+06	6.6596e+06	2.89298e+06	3.28157e+06	2.31242e+06	3.60483e+06	3.70511e+06	2.31426e+07	3.71973e+07	2.08574e+07	2.41472e+07	1.6979e+07	2.6331e+07	6.64721e+06	4.00195e+06	2.97159e+06	2.21849e+07	6.28934e+06	2.105e+06	2.81578e+06	5.19722e+06	3.60667e+06	3.99548e+06	4.75857e+06	4.8696e+06	1.69639e+07	1.23043e+07	7.19972e+06	2.42206e+07
		C05936
		C07500
		C13696
		C03969
	131.095	C00407	132.102#321.169#[49][M]+#	5.5031e+06	1.08758e+08	5.89786e+07	6.92108e+07	6.38061e+06	9.17464e+07	1.33217e+08	1.08534e+07	4.61432e+07	7.44062e+07	4.77137e+07	6.86632e+07	3.39983e+07	9.0733e+07	9.43005e+07	7.37752e+07	8.12633e+07	7.369e+06	3.76301e+07	2.0354e+07	2.65733e+07	1.60472e+07	4.00155e+07	3.10817e+07	1.12362e+08	1.31426e+08	9.06398e+07	1.42175e+08	1.65323e+08	2.08862e+08	1.80795e+08	5.5742e+07	1.26045e+07	3.96132e+08	5.89526e+07	2.63472e+07	2.37069e+07	3.31266e+08	5.47941e+07	6.17677e+07	6.75958e+07	8.36604e+07	4.55226e+07	1.24902e+08	6.22524e+07	1.83665e+08
		C00123
		C02378
		C01933
		C02486
		C06418
		C01570
		C16439
		C16647
		C08263
		C16434
	131.095	C00407	132.102#353.161#[50][M]+#	6.47445e+07	120582795	8.17192e+07	6.94121e+07	8.198e+06	1.07397e+08	1.52228e+08	1.35431e+07	5.67299e+07	8.31959e+07	4.99532e+07	9.57146e+07	4.02507e+07	9.69719e+07	9.57282e+07	4.43798e+07	4.45651e+07	6.68538e+06	4.05048e+07	1.55376e+07	2.1691e+07	1.2654e+07	2.70468e+07	2.19377e+07	1.97899e+08	2.50882e+08	1.56226e+08	2.44631e+08	2.71092e+08	3.88624e+08	5.23315e+07	2.26242e+07	8.66426e+06	8.71156e+07	2.29456e+07	9.45668e+06	1.54105e+07	5.67912e+07	3.05324e+07	4.02531e+07	3.04174e+07	3.64999e+07	9.66082e+07	1.59022e+08	9.05202e+07	2.31883e+08
		C00123
		C02378
		C01933
		C02486
		C16647
		C01570
		C16439
		C16434
		C08263
		C06418
	132.058	C07727	133.0649#479.4995#[51][M]+#[M+H-CO]+ 160.052	913662	835308	1.14357e+06	904398	992312	986773	1.07122e+06	1.03562e+06	767147	687171	913927	995560	764071	1.01477e+06	827187	1.64657e+06	1.71621e+06	795422	4.09709e+06	1.98331e+06	2.19701e+06	1.50659e+06	3.26604e+06	1.54135e+06	1.00176e+06	1.25407e+06	1.18557e+06	1.85725e+06	1.68198e+06	3.28559e+06	2.8914e+06	1.70086e+06	853573	4.43644e+06	2.23926e+06	827084	2.0474e+06	3.73998e+06	3.91093e+06	5.6051e+06	3.01283e+06	2.28132e+06	644319	1.77083e+06	2.57827e+06	2.0513e+06
		C01504
		C00903
		C16592
	132.094	C14411	133.1013#614.146#[52][M]+#	1.45332e+06	2.28481e+06	2.52174e+06	2.20634e+06	870869	2.97501e+06	3.06072e+06	846750	1.46491e+06	1.84407e+06	791943	3.41813e+06	2.73275e+06	4.72599e+06	2.35638e+06	3.49523e+06	3.18575e+06	665585	3.45017e+06	1.79232e+06	2.84336e+06	2.83847e+06	4.58629e+06	2.65838e+06	3.31355e+06	4.07888e+06	1.85336e+06	1.43204e+06	3.19187e+06	5.35923e+06	9.65791e+06	3.09678e+06	1.69614e+06	4.54344e+06	2.59408e+06	2.18636e+06	3.89192e+06	4.42353e+06	2.07537e+06	3.41364e+06	3.27229e+06	2.81482e+06	1.22793e+06	3.70285e+06	5.50918e+06	3.43783e+06
		C14114
	133.053	C05658	134.0601#266.685#[53][M]+#	153334	39410	57905.4	294329	254392	133475	76055	163184	73702.7	134148	230746	367899	2.27408e+06	478550	83478.4	1.16816e+07	1.1013e+07	742201	7.01188e+06	7.24931e+06	8.27553e+06	8.01404e+06	1.06482e+07	6.2488e+06	976695	5.44472e+06	9.89159e+06	763394	1.29217e+07	1.6802e+07	2.10716e+07	5.28311e+06	3.83558e+06	3.63255e+07	2.07637e+07	3.62953e+06	2.78679e+06	3.93643e+07	1.8636e+07	3.42002e+07	1.94579e+07	1.03625e+07	1.41009e+06	1.9799e+07	2.79398e+07	2.13382e+07
		C00561
		C12312
		C00562
		C03766
		C02615
		C02040
	135.055	C00147	136.0618#362.394#[54][M]+#[M+H-C5H8O4]+ 267.097	5.1117e+06	5.49791e+06	8.93017e+06	8.50785e+06	1.2517e+06	7.93406e+06	1.15456e+07	922766	7.30056e+06	3.47928e+06	1.21833e+06	6.99578e+06	4.78442e+06	1.40057e+07	6.64687e+06	9.15897e+07	1.3498e+08	1.68445e+06	1.90015e+07	2.76481e+07	4.03185e+07	3.56125e+07	8.65159e+07	6.53578e+07	1.81969e+08	1.97357e+08	1.36421e+08	1.95453e+08	7.32314e+07	1.54911e+08	5.9213e+07	8.63606e+07	1.94985e+06	1.44718e+08	7.71121e+07	4.03929e+07	7.42308e+07	173356945	9.27876e+07	126269746	1.5e+08	1.44294e+08	1.21956e+08	5.94956e+07	5.46791e+07	2.14939e+07
	135.054	C00147	136.0618#202.407#[55][M]+#	1.74183e+07	1.10426e+07	1.56635e+07	1.28222e+07	4.13461e+06	2.14667e+07	2.23498e+07	1.92553e+06	2.39746e+07	8.38967e+06	4.0302e+06	8.20095e+06	1.34391e+07	1.51028e+07	2.66506e+07	3.76955e+07	5.8656e+07	1.83601e+06	1.24753e+07	8.64766e+06	9.84555e+06	7.57015e+06	2.05011e+07	1.20025e+07	6.36834e+07	1.47164e+08	62413978	1.91237e+08	3.60828e+07	2.75332e+07	2.31912e+07	1.19397e+07	4.3142e+06	1.7074e+07	9.80843e+06	3.46299e+06	7.21251e+06	1.46602e+07	1.66315e+07	1.84867e+07	9.26046e+06	7.0734e+06	1.18253e+08	3.93936e+07	5.18368e+07	3.39013e+07
		C06056
		C03061
		C03059
	135.068	C02505	136.0758#327.649#[56][M]+#[M+K+NH3]+ 80.0861 [M+Na+NH3]+ 96.0601 [M+H+NH3]+ 118.042 [M+H-HCOOH]+ 181.072	5.00607e+07	1.5922e+07	2.34001e+07	9.39346e+06	6.40905e+06	1.27438e+08	5.79748e+07	2.54807e+06	3.11123e+07	1.26889e+07	2.41521e+07	2.84035e+07	3.32957e+07	2.65259e+07	4.77858e+07	9.5424e+06	1.393e+07	3.33572e+06	1.16824e+07	4.62068e+06	5.12525e+06	4.58487e+06	5.3406e+06	3.69054e+06	4.14339e+07	4.76876e+07	5.27827e+07	4.81857e+07	5.27253e+07	6.52074e+07	4.93805e+06	2.49762e+06	2.70347e+06	1.76629e+07	2.9477e+06	1.98615e+06	1.95049e+06	5.64363e+06	3.53681e+06	4.10982e+06	3.61718e+06	3.82628e+06	2.22835e+07	2.21547e+07	2.24839e+07	2.09834e+07
		C16075
		C02506
		C16078
		C16079
		C16081
		C16096
		C16085
		C16091
		C16090
		C16087
		C16095
		C07565
		C16077
		C15561
		C16093
		C16088
		C16094
		C16080
		C16089
		C16084
		C16086
		C16092
		C16076
		C16082
	136.089	C14311	137.0962#613.889#[57][M]+#[M+K]+ 98.1371 [M+Na]+ 114.111 [M+H]+ 136.092	1.03635e+06	1.33775e+06	1.40953e+06	1.48224e+06	8.68016e+06	1.09899e+06	1.79754e+06	8.54323e+06	8.64866e+06	1.131e+06	8.31993e+06	1.92436e+06	2.36775e+06	2.84956e+06	1.49358e+06	2.12002e+06	2.48259e+06	7.44498e+06	2.0223e+06	1.19744e+06	1.79539e+06	1.65191e+06	2.44743e+06	1.64263e+06	1.96873e+06	2.31411e+06	1.4455e+06	1.03643e+06	1.74059e+06	2.75386e+06	4.61703e+06	3.01722e+06	1.10694e+06	2.37841e+06	1.52533e+06	1.23721e+06	2.06631e+06	2.21847e+06	1.16587e+06	1.81044e+06	1.97241e+06	1.53555e+06	1.19015e+06	1.70595e+06	1.04488e+06	2.50122e+06
	137.048	C00108	138.0551#542.277#[59][M]+#[M+H+NH3]+ 120.029	1.65455e+06	1.65571e+06	1.63042e+06	1.66205e+06	1.61412e+06	1.64109e+06	1.622e+06	1.60395e+06	1.58626e+06	1.62926e+06	1.5601e+06	1.5062e+06	1.46583e+06	1.45061e+06	1.42052e+06	1.46897e+06	1.3641e+06	1.38036e+06	1.86383e+06	1.34879e+06	1.20561e+06	1.41161e+06	2.48975e+06	6.23107e+06	7.2421e+06	4.71094e+06	7.31385e+06	1.08721e+06	5.55366e+06	7.16997e+06	2.83358e+07	1.54568e+07	1.51033e+06	1.75093e+07	1.72705e+07	6.44636e+06	5.0016e+06	1.29708e+07	3.55582e+06	8.75004e+06	7.019e+06	1.50758e+07	1.21604e+06	2.14455e+07	1.64771e+07	1.48322e+07
		C01004
		C00568
		C14394
		C00569
		C15533
	138.068	C06044	139.0754#400.271#[62][M]+#[M+H-H20]+ 156.079	7.15554e+06	3.48394e+06	3.87947e+06	2.91251e+06	2.16173e+06	8.61982e+06	9.97217e+06	3.8685e+06	2.7361e+06	3.19468e+06	2.19653e+06	7.39449e+06	3.25565e+06	8.0691e+06	4.63622e+06	3.9452e+06	1.11877e+07	3.39911e+06	2.50453e+06	6.50653e+06	3.26107e+06	3.03038e+06	1.14385e+07	6.71559e+06	5.41575e+06	7.80881e+06	6.87801e+06	4.88979e+06	4.32641e+06	6.45643e+06	1.27832e+07	4.16874e+06	2.15214e+06	1.46615e+07	1.04732e+07	2.00609e+06	6.78243e+06	7.29432e+06	1.08572e+07	9.77151e+06	7.22326e+06	8.94267e+06	8.49422e+06	5.3319e+06	1.05686e+07	5.32177e+06
		C07084
		C06728
		C13638
		C11480
		C13644
		C13640
		C13639
		C13643
		C03352
		C13641
	139.027	C01020	140.0343#375.515#[66][M]+#	493271	1.17242e+06	790856	918152	4.22173e+06	718688	936609	4.26213e+06	383897	1.00085e+06	181080	1.13296e+06	700682	1.92588e+06	899964	2.75242e+06	2.74902e+06	168308	916399	1.63352e+06	1.51072e+06	1.67025e+06	3.48238e+06	2.1189e+06	1.26546e+06	2.67327e+06	912104	595686	1.56167e+06	4.16597e+06	6.31045e+06	3.6551e+06	381370	5.6338e+06	4.78042e+06	1.17736e+06	2.72908e+06	7.45465e+06	2.47467e+06	3.87182e+06	5.78398e+06	5.91737e+06	1.00043e+06	2.01709e+06	1.36591e+06	1.444e+06
		C00870
		C01988
		C14418
	139.027	C01020	140.0343#254.8765#[67][M]+#	2.34618e+06	2.10671e+06	2.19206e+06	1.59049e+06	1.13287e+06	2.20962e+06	3.57758e+06	354642	3.58839e+06	1.55208e+06	830699	1.82777e+06	2.06011e+06	2.40042e+06	2.9708e+06	3.84559e+06	4.44202e+06	3.8178e+06	1.81983e+06	3.00503e+06	3.45567e+06	2.73114e+06	8.48629e+06	9.0951e+06	1.73058e+06	2.80804e+06	2.25965e+06	2.39108e+06	3.142e+06	5.12358e+06	1.28248e+07	6.4775e+06	800547	2.41725e+07	5.53173e+06	2.04302e+06	8.1675e+06	1.53209e+07	4.92693e+06	1.39787e+07	8.36277e+06	1.30776e+07	1.18581e+06	4.32215e+06	3.24702e+06	3.7334e+06
		C00870
		C01988
		C14418
	140.011	C12838	141.0183#221.613#[68][M]+#	7.24117e+07	7.35509e+07	9.78883e+07	6.49016e+07	3.33055e+07	1.02621e+08	7.23477e+07	2.49756e+07	7.42355e+07	4.41634e+07	2.61749e+07	7.66962e+07	5.11757e+07	6.06651e+07	7.35123e+07	7.94957e+07	7.55769e+07	1.62117e+07	3.19532e+07	3.59765e+07	2.50064e+07	3.80778e+07	5.98105e+07	2.49237e+07	2.00833e+06	3.77188e+06	2.2766e+06	2.25115e+06	1.56573e+07	1.3362e+07	4.10718e+07	3.27111e+07	2.21924e+07	4.93522e+07	2.58209e+07	3.16599e+07	1.0797e+07	4.28924e+07	6.11797e+06	1.34016e+07	2.84312e+07	3.10787e+07	2.00475e+06	1.84484e+06	1.99481e+06	2.05965e+06
		C04431
		C12839
		C12840
		C12841
	140.011	C12838	141.0182#202.14#[69][M]+#	1.16912e+08	1.02293e+08	1.21098e+08	9.08272e+07	121317	1.34716e+08	1.31128e+08	83730.3	1.53436e+08	6.23267e+07	74716.4	9.01989e+07	5.46023e+07	1.01093e+08	1.09028e+08	7.97598e+07	6.69294e+07	752660	5.25673e+07	4.54477e+07	4.32505e+07	4.62487e+07	6.75423e+07	2.89085e+07	4.35237e+06	5.63832e+06	5.56241e+06	4.54537e+06	2.40226e+07	1.5759e+07	5.12164e+07	5.10969e+07	3.20998e+07	7.5516e+07	4.06805e+07	6.63083e+06	1.3139e+07	5.52812e+07	1.05012e+07	1.49478e+07	3.05208e+07	33016409	913685	1.18329e+07	1.59264e+07	3.15719e+06
		C04431
		C12840
		C12839
		C12841
	141.079	C07505	142.0863#203.044#[71][M]+#[M+H]+ 141.079	1.33115e+07	1.34907e+07	2.35612e+07	6.56993e+06	2.79112e+06	2.01761e+07	1.92624e+07	825136	1.43445e+07	9.23944e+06	3.46786e+06	1.10175e+07	6.90994e+06	2.67577e+07	1.70985e+07	1.78854e+07	1.50207e+07	839445	7.14465e+06	9.37104e+06	7.99007e+06	9.60024e+06	1.2365e+07	6.20895e+06	1.23467e+07	1.18806e+07	1.32216e+07	2.08455e+07	6.1326e+06	1.26018e+07	1.13906e+07	7.12774e+06	2.08606e+06	1.20205e+07	7.64261e+06	1.60483e+06	4.10691e+06	8.28192e+06	8.75734e+06	1.99985e+07	1.08761e+07	7.01672e+06	9.05205e+06	5.03278e+06	1.8058e+07	5.73407e+06
		C16821
		C10128
		C08287
	142.027	C03586	143.0339#398.038#[72][M]+#	1.0267e+08	8.33387e+07	1.00588e+08	2.48851e+06	1.93611e+06	1.25523e+08	2.89043e+06	7.54624e+06	1.49392e+08	2.58563e+06	3.40666e+07	2.56003e+06	2.17426e+06	8.91126e+07	1.14356e+08	1.871e+06	1.93932e+06	6.56475e+06	8.05149e+06	9.37221e+06	264466	8.42458e+06	423926	7.45617e+06	2.389e+06	2.34621e+06	4.68333e+07	8.87322e+07	991211	1.42861e+06	148944	302979	3.05701e+07	709291	2.3809e+07	6.484e+06	7.66942e+06	3.28528e+07	2.94807e+07	2.78592e+07	3.03512e+07	149766	5.96832e+07	1.30181e+06	1.62208e+06	1.14749e+06
		C06603
		C00682
		C03743
		C02480
		C14610
		C04105
		C14516
		C03647
	142.063	C03767	143.0703#644.003#[73][M]+#[M+H]+ 142.064	1.05487e+07	1.00315e+07	1.06496e+07	1.03954e+07	1.09468e+07	1.04505e+07	1.10219e+07	1.16433e+07	1.1275e+07	1.07036e+07	1.09984e+07	1.04814e+07	1.04469e+07	9.62541e+06	9.67679e+06	9.28723e+06	5.5214e+06	9.44382e+06	748581	2.045e+06	3.29278e+06	1.42356e+06	6.67896e+06	1.77969e+07	7.86666e+06	1.51826e+06	8.00064e+06	125007	2.60959e+06	1.18226e+07	6.18306e+07	3.86174e+07	739124	3.1055e+08	6.7817e+07	9.31337e+06	2.69089e+07	3.49267e+08	8.46446e+07	1.5899e+08	1.03889e+08	2.5966e+08	9.07786e+06	4.09801e+07	1.71722e+07	4.31432e+07
	286.048	C05903	144.0312#374.204#[75][M]2+#	3.51414e+06	2.18525e+06	1.92721e+06	2.39288e+06	2.36062e+06	4.13863e+06	1.70373e+06	255919	3.21347e+06	2.31782e+06	2.3047e+06	3.19493e+06	3.7772e+06	2.54863e+06	2.10079e+06	3.081e+06	2.59538e+06	446781	972627	1.8148e+06	969537	1.59007e+06	1.43509e+06	1.38517e+06	875341	1.204e+06	750359	2.52871e+06	469974	534851	1.23141e+06	1.51936e+06	4.07215e+06	1.81683e+06	2.17763e+06	872911	1.36332e+06	2.89303e+06	3.75631e+06	1.57278e+06	2.14595e+06	2.20968e+06	603043	469774	1.19789e+06	5.43813e+06
		C01514
		C12134
		C17786
		C08720
		C08576
		C10184
		C10097
		C10510
		C17810
		C10036
		C10041
	143.131	C10152	144.1383#812.6455#[76][M]+#	95100836	7.88008e+07	1.0231e+08	4.88735e+07	2.02659e+07	7.91301e+07	1.77462e+07	753301	1.71991e+07	1.08921e+07	761265	1.05629e+07	3.9201e+07	8.94615e+07	8.75497e+07	7.77806e+07	8.25615e+07	711216	1.20303e+07	1.14693e+07	1.8445e+07	9.25379e+06	2.31817e+07	1.08156e+07	2.43511e+07	1.78898e+07	1.70019e+07	2.34928e+07	9.32113e+06	1.72567e+07	9.24286e+07	5.24694e+07	2.75303e+07	7.16761e+07	743956	1.25026e+07	1.37872e+07	1.32797e+07	1.68144e+07	1.83083e+07	1.82077e+07	1.45566e+07	2.37151e+07	1.51492e+07	1.99762e+07	2.11041e+07
		C10168
	144.042	C00924	145.0495#187.9775#[77][M]+#	1.22483e+08	127900923	2.78668e+08	1.0398e+08	4.1324e+07	1.50271e+08	138634273	3.06435e+07	1.31769e+08	9.30521e+07	9.2551e+07	1.13859e+08	2.84757e+08	1.63136e+08	1.34757e+08	7.14138e+08	711867950	1.56639e+08	5.45238e+08	3.44227e+08	4.48456e+08	6.31714e+08	8.05977e+08	6.51837e+08	3.95404e+08	1.93021e+08	2.17713e+08	3.03309e+08	5.47503e+08	6.48185e+08	7.30318e+08	6.60724e+08	3.02705e+08	666399919	410611878	4.52065e+08	7.23974e+08	7.81813e+08	382423111	6.75309e+08	4.7059e+08	6.55188e+08	3.1112e+08	1.81684e+08	594036031	2.47494e+08
		C00923
		C02930
		C02295
		C00922
		C01757
		C01758
	144.042	C00924	145.0496#358.2905#[78][M]+#	1.32895e+07	8.55566e+06	9.20008e+06	8.93818e+06	7.86109e+06	2.71674e+07	1.526e+07	8.82251e+06	1.15612e+07	2.83677e+07	2.60856e+07	1.07659e+07	2.27265e+07	1.28706e+07	1.19171e+07	1.20212e+08	1.02233e+08	1.52775e+07	3.35367e+07	5.08259e+07	9.15336e+07	6.45681e+07	1.43126e+08	1.25169e+08	2.991e+07	2.09341e+07	2.21007e+07	2.2282e+07	4.46841e+07	5.14166e+07	2.76897e+08	2.25623e+08	2.76304e+07	2.77815e+08	1.62361e+08	7.67095e+07	123935349	1.99026e+08	1.23029e+08	1.04012e+08	2.13025e+08	1.49036e+08	2.24455e+07	2.97046e+07	6.433e+07	3.34747e+07
		C00923
		C02930
		C02295
		C00922
		C01757
		C01758
	145.053	C06415	146.0601#477.068#[79][M]+#[M+H-COCH2]+ 187.064	4.40399e+06	4.6232e+06	3.76043e+06	3.56556e+06	1.0949e+06	6.89481e+06	1.81978e+07	1.16145e+06	4.98135e+06	5.59453e+06	8.20902e+06	5.7159e+06	3.1692e+06	1.00737e+07	6.36769e+06	1.76161e+06	2.28371e+06	829806	1.72943e+06	988185	1.14466e+06	1.04629e+06	1.29266e+06	1.14103e+06	4.36332e+06	4.69089e+06	9.67777e+06	5.70414e+06	6.44782e+06	7.22042e+06	2.18386e+06	1.06113e+06	1.14238e+06	3.97125e+06	1.39737e+06	869314	1.05998e+06	2.14352e+06	1.39543e+06	1.78712e+06	1.65072e+06	2.58151e+06	1.70852e+06	2.77902e+06	1.83995e+06	3.75925e+06
		C06324
		C02796
		C06338
		C08493
		C06343
	145.085	C01035	146.0924#236.3205#[80][M]+#	9.6978e+06	1.26374e+07	1.22939e+07	1.13693e+07	548956	1.79139e+07	1.54427e+07	548914	9.5343e+06	9.29748e+06	686334	1.3901e+07	1.12066e+07	1.07483e+07	1.36407e+07	2.04587e+07	2.07028e+07	915439	1.75795e+07	6.76803e+06	1.00188e+07	7.31258e+06	1.13385e+07	9.45081e+06	2.24845e+07	2.8304e+07	2.26503e+07	2.18972e+07	1.97451e+07	2.90283e+07	1.65779e+07	8.32797e+06	1.27061e+06	2.08526e+07	7.76339e+06	1.43332e+06	1.04091e+07	4.6541e+07	3.51524e+07	6.66539e+07	1.99732e+07	1.45948e+07	1.17619e+07	5.47248e+07	7.1396e+07	5.91751e+07
		C00290
	145.158	C00315	146.1652#169.064#[81][M]+#[M+H+NH3]+ 128.133	3.4862e+08	2.24245e+08	2.35781e+08	2.6778e+08	5.31294e+06	1.86013e+08	1.2943e+08	4.58461e+06	3.76846e+08	2.83873e+08	2.34372e+07	1.70232e+08	2.38305e+08	4.13838e+08	1.84524e+08	1.48946e+08	7.5518e+08	3.29559e+06	4.94882e+06	2.20898e+07	4.53409e+06	3.28567e+07	2.09655e+08	2.81485e+07	8.79769e+07	9.84068e+07	8.5004e+07	46698414	3.63146e+07	8.32659e+07	6.95823e+07	1.30453e+07	5.79698e+07	1.40205e+08	2.27305e+07	2.21853e+06	1.27662e+06	8.93664e+07	5.6017e+07	1.35861e+08	4.77299e+07	2.68324e+07	2.69318e+07	2.26013e+07	2.57946e+07	2.41243e+07
	146.021	C00026	147.0288#276.5505#[82][M]+#[M+H-HCOOH]+ 192.025	594976910	4.90736e+08	5.38377e+08	3.45629e+08	2.13196e+08	5.92467e+08	4.77053e+08	6.2067e+07	6.93038e+08	3.98252e+08	2.19344e+08	3.55167e+08	3.11882e+08	5.00418e+08	6.00183e+08	2.17273e+08	331778539	3.39273e+07	7.43141e+07	1.12665e+08	6.74332e+07	8.4621e+07	1.20652e+08	3.39005e+07	442231771	4.98013e+08	2.98391e+08	4.49354e+08	1.12421e+08	2.39706e+08	4.93818e+07	4.21352e+07	1.61011e+08	8.89438e+07	2.54446e+07	1.97687e+07	1.14193e+07	3.58803e+07	2.88827e+07	2.22469e+07	1.75404e+07	2.40816e+07	3.63015e+08	1.95503e+08	229993505	1.6433e+08
		C06030
		C03716
		C05406
		C06316
		C05407
		C08369
	146.037	C05851	147.0441#443.825#[83][M]+#[M+H]+ 146.036	9.87317e+06	6.26205e+06	8.40334e+06	3.52147e+06	3.07105e+06	1.31977e+07	7.22204e+06	1.2597e+06	1.33694e+07	3.90705e+06	2.36384e+06	7.21655e+06	5.49292e+06	8.77431e+06	1.01674e+07	8.27156e+06	1.00422e+07	1.23051e+06	4.80843e+06	5.02066e+06	6.71619e+06	4.92746e+06	1.00408e+07	5.03881e+06	5.39343e+06	5.12508e+06	5.57441e+06	9.76856e+06	4.80227e+06	9.81423e+06	9.26514e+06	5.52856e+06	3.14856e+06	7.79156e+06	9.38253e+06	2.88527e+06	4.9353e+06	9.18979e+06	9.96468e+06	7.16467e+06	8.76378e+06	5.60757e+06	6.8925e+06	5.25747e+06	7.96382e+06	4.78665e+06
	146.037	C05851	147.0441#328.4625#[84][M]+#[M+H-H20]+ 164.048	1.11568e+07	4.32325e+06	5.93641e+06	2.84152e+06	2.21706e+06	2.69854e+07	1.27536e+07	1689321	7.28913e+06	3.43004e+06	5.59346e+06	6.72617e+06	7.6933e+06	6.55001e+06	1.06504e+07	2.77556e+06	3.7974e+06	1.6095e+06	3.68838e+06	1.77426e+06	2.93469e+06	2.04619e+06	3.08237e+06	1.63381e+06	9.72123e+06	1.08545e+07	1.19385e+07	1.06181e+07	1.14132e+07	1.40023e+07	1.76657e+06	1.57159e+06	1.57476e+06	4.7562e+06	1.39126e+06	1.48981e+06	1.51026e+06	2.16062e+06	1.88451e+06	1.67794e+06	1.66098e+06	1.61777e+06	5.63071e+06	5.3555e+06	5.54534e+06	5.14188e+06
	146.106	C00047	147.1128#168.5665#[85][M]+#[M+H]+ 146.103	1.86108e+08	1.38572e+08	5.47178e+07	1.51534e+08	1.9202e+07	1.11573e+08	1.78765e+08	3.36482e+07	3.05552e+07	1.14521e+08	6.0361e+07	1.04828e+08	1.23174e+08	8.08101e+07	7.40545e+07	6.6456e+07	2.40182e+07	2.35385e+07	1.93357e+07	8.0011e+06	9.47206e+06	6.26314e+06	1.04999e+07	1.01517e+07	7.05762e+07	1.12853e+08	6.41295e+07	7.28295e+07	5.03345e+07	7.88355e+07	1.89908e+07	1.06745e+07	7.872e+06	6.63267e+07	1.34739e+07	5.12866e+06	7.90461e+06	1.55728e+07	1.05864e+07	1.12614e+07	1.39027e+07	1.42186e+07	4.88652e+07	3.55965e+07	2.08005e+07	7.21064e+07
		C16440
		C00739
		C05161
		C01186
		C01142
	147.068	C02366	148.0757#382.2155#[86][M]+#[M+Na]+ 125.081	1.9922e+07	3.48747e+06	2.8628e+06	6.55705e+06	833794	1.33974e+07	2.00343e+07	567298	1.5943e+06	2.00224e+06	1.13846e+06	9.77092e+06	6.14037e+06	3.42439e+06	4.08398e+06	1.0631e+07	3.34572e+06	720548	3.26075e+06	2.05409e+06	2.50829e+06	5.22719e+06	2.43474e+06	4.16734e+06	1.99171e+06	2.35229e+06	1.88521e+06	1.0969e+07	2.03348e+06	3.1648e+06	1.53084e+07	2.86519e+06	1.38519e+06	9.66666e+06	1.33291e+06	1.66909e+06	2.20415e+06	3.53193e+06	3.04987e+06	7.42547e+06	2.20722e+06	1.82774e+06	2.31879e+06	1.05565e+06	2.61812e+06	3.155e+06
		C14639
	295.058	C03373	148.5362#176.831#[87][M]2+#	3.07817e+06	2.32961e+06	2.33358e+06	3.7618e+06	9.56648e+06	2.54507e+06	3.50119e+06	1.05849e+07	2.64002e+06	3.86957e+06	7.53459e+06	4.83276e+06	4.76716e+06	2.18335e+06	1.8115e+06	3.88237e+06	1.6479e+06	1.06963e+07	8.19063e+06	6.42743e+06	5.86127e+06	7.37914e+06	3.4129e+06	6.27958e+06	2.79511e+06	1.76848e+06	2.96202e+06	4.88135e+06	4.72579e+06	3.1092e+06	3.97301e+06	5.49251e+06	9.17463e+06	3.26828e+06	5.36514e+06	1.03998e+07	6.7486e+06	2.36763e+06	3.69141e+06	3.95506e+06	3.63295e+06	5.55665e+06	4.35678e+06	3.15647e+06	2.95803e+06	3.49933e+06
	148.089	C06577	149.0961#521.642#[88][M]+#	3.52958e+06	5.88534e+06	6.51855e+06	5.42544e+06	1.54538e+06	5.149e+06	8.3229e+06	1.55719e+06	2.61747e+06	4.38477e+06	2.43949e+06	9.42414e+06	5.0635e+06	9.89209e+06	5.79082e+06	1.01107e+07	8.70346e+06	1.43495e+06	5.35271e+06	3.60031e+06	5.4022e+06	5.10174e+06	9.12459e+06	5.10587e+06	7.66779e+06	9.05264e+06	4.611e+06	3.78531e+06	6.30152e+06	1.16419e+07	1.72331e+07	7.19844e+06	3.13182e+06	1.16096e+07	5.83394e+06	3.77608e+06	5.32929e+06	8.26751e+06	4.39599e+06	8.43961e+06	6.48564e+06	5.27332e+06	2.76332e+06	7.31655e+06	5.59796e+06	7.14605e+06
		C14309
		C10428
		C17965
		C10452
	149.048	C03742	150.055#379.977#[89][M]+#[M+H]+ 149.051 [M+H-CO2]+ 193.029	2.57766e+06	2.14678e+06	2.74569e+06	2.16852e+06	789307	3.27221e+06	3.58155e+06	361682	2.96679e+06	1.96923e+06	994236	3.24946e+06	3.10715e+06	4.75924e+06	3.85666e+06	1.02182e+07	1.23705e+07	523251	2.75389e+06	3.02185e+06	3.34701e+06	3.307e+06	5.92099e+06	3.22259e+06	8.20838e+06	8.87382e+06	7.21943e+06	1.02387e+07	5.08826e+06	7.10779e+06	6.82133e+06	9.56182e+06	2.10586e+06	2.5884e+07	1.12258e+07	4.23709e+06	4.9736e+06	1.33633e+07	7.23863e+06	1.01343e+07	1.03233e+07	1.30096e+07	5.21817e+06	3.76244e+06	6.32687e+06	4.66327e+06
		C03574
		C02775
		C00650
		C11130
		C05578
		C09957
	149.051	C00073	150.0583#247.6445#[90][M]+#	8.99715e+07	4.11991e+07	3.77481e+07	2.12309e+07	2.63598e+07	2.18403e+08	3.69205e+07	2.69191e+06	5.25435e+07	2.11691e+07	2.80262e+07	3.03281e+07	1.70009e+07	2.43095e+07	3.64095e+07	2.0037e+07	2.4974e+07	2.91588e+06	2.48551e+07	1.44794e+07	9.31401e+06	9.03677e+06	1.33376e+07	7.43299e+06	4.36606e+07	4.91234e+07	5.33693e+07	2.00647e+07	4.18309e+07	4.22773e+07	1.71426e+07	5.81933e+06	2.85008e+06	2.87357e+07	1.19836e+07	5.42368e+06	2.59818e+06	3.08951e+07	2.14086e+07	1.74548e+07	9.7458e+06	7.94257e+06	7.4782e+06	1.55274e+07	2.55796e+07	1.49523e+07
		C00855
		C07419
		C07418
		C01733
	149.069	C02216	150.0761#178.144#[91][M]+#	1.49352e+07	1.43456e+07	9.24689e+06	1.40161e+07	3.4636e+06	1.56199e+07	1.16947e+07	2.45356e+06	3.4672e+06	1.33149e+07	6.38875e+06	1.38086e+07	1.5514e+07	1.62713e+07	9.9084e+06	2.31301e+07	1.30867e+07	3.89743e+06	2.11019e+07	1.15219e+07	1.45171e+07	1.48029e+07	1.53294e+07	1.18246e+07	1.48082e+07	1.90871e+07	1.40781e+07	6.70779e+06	2.6246e+07	1.9927e+07	1.69952e+07	1.05594e+07	4.91292e+06	1.49528e+07	7.71471e+06	1.02356e+07	3.15185e+06	2.46925e+07	1.57792e+07	4.43426e+07	2.51014e+07	9.28582e+06	3.54569e+06	1.46817e+07	1.82806e+07	3.48583e+07
		C08434
		C00913
		C02241
	151.049	C00242	152.0567#372.245#[92][M]+#[M+H-C5H8O4]+ 283.094	2.9126e+06	3.07907e+06	4.64296e+06	3.41134e+06	1.54174e+06	3.7752e+06	4.28639e+06	484944	3.66622e+06	1.86668e+06	654597	3.11849e+06	2.55696e+06	8.18527e+06	7.80431e+06	2.75832e+07	4.57713e+07	642532	8.13915e+06	8.534e+06	1.03449e+07	9.94742e+06	2.09072e+07	1.29567e+07	1.13254e+08	1.0844e+08	1.24065e+08	1.17248e+08	6.00637e+07	1.36232e+08	1.09608e+07	1.72831e+07	1.11517e+06	3.87643e+07	1.65848e+07	9.01461e+06	1.62531e+07	4.25446e+07	2.31979e+07	3.18039e+07	3.89884e+07	4.00667e+07	8.9264e+07	1.19828e+08	9.97453e+07	7.77947e+07
	151.063	C03005	152.0706#265.776#[93][M]+#	1.23505e+06	911095	1.08806e+06	822074	505510	1.54698e+06	1.17974e+06	389689	618036	866596	611146	1.03578e+06	5.36265e+06	1.31744e+06	1.44528e+06	2.38818e+07	2.2813e+07	1.44881e+06	1.39992e+07	1.48322e+07	1.63455e+07	1.3409e+07	2.13425e+07	1.2678e+07	2.53441e+06	3.59864e+06	1.87155e+07	1.8069e+06	2.5623e+07	3.48447e+07	4.06901e+07	1.00893e+07	7.40203e+06	7.05804e+07	4.00929e+07	7.29401e+06	5.23252e+06	8.02609e+07	3.84176e+07	6.91111e+07	3.86807e+07	2.20176e+07	4.05866e+06	3.97842e+07	5.31972e+07	4.24546e+07
		C04353
		C17755
		C17756
		C07301
		C02709
		C03522
		C16571
		C06804
		C04350
	152.068	C00379	153.0757#196.51#[98][M]+#[M+H-CH3]+ 167.088	1.09438e+07	1.04466e+07	1.40484e+07	6.78042e+06	2.96842e+06	1.07535e+07	9.81078e+06	728593	1.1807e+07	7.68809e+06	1.33757e+06	7.70014e+06	5.60016e+06	1.14634e+07	1.10987e+07	1.0736e+07	1.42041e+07	441011	6.76172e+06	6.73357e+06	6.29571e+06	6.12363e+06	1.39275e+07	4.66456e+06	1.24065e+07	1.58271e+07	8.59765e+06	7.96389e+06	4.32723e+06	9.53144e+06	1.53119e+07	7.66749e+06	3.46118e+06	1.37067e+07	1.00338e+07	2.13548e+06	6.71865e+06	1.65657e+07	1.36215e+07	1.24849e+07	9.66193e+06	8.05599e+06	9.62935e+06	1.37749e+07	1.52333e+07	1.21949e+07
		C00474
		C00532
		C01904
		C01569
	154.039	C06608	155.0468#736.948#[102][M]+#[M+H-C2H4]+ 182.069	4.42551e+07	3.34976e+07	5.80276e+07	2.46428e+07	1.07994e+07	3.93124e+07	1.00353e+08	4.23832e+07	9.7794e+07	6.37117e+07	3.96377e+07	6.08692e+07	2.06857e+07	4.45491e+07	4.12221e+07	3.99253e+07	4.06621e+07	3.93397e+07	6.14485e+07	6.84862e+07	1.07024e+08	4.93372e+07	1.37093e+08	6.40713e+07	1.40303e+08	9.9632e+07	9.84445e+07	1.324e+08	5.40537e+07	9.48092e+07	5.98509e+07	2.62466e+07	1.93744e+07	3.87288e+07	4.65957e+07	7.41909e+06	3.27805e+08	7.89906e+07	8.82307e+07	1.06992e+08	1.02089e+08	3.51585e+08	1.31422e+08	8.46926e+07	1.22001e+08	1.23376e+08
	155.07	C00135	156.0768#170.049#[103][M]+#[M+H]+ 155.065	2.45431e+07	2.23886e+07	1.23698e+07	3.6542e+07	7.37692e+06	1.64172e+07	3.28699e+07	1.36331e+07	8.25709e+06	3.204e+07	3.84096e+07	3.028e+07	3.68517e+07	2.11055e+07	1.80192e+07	2.09798e+07	1.16909e+07	1.39607e+07	1.54827e+07	7.49665e+06	1.26593e+07	5.48712e+06	9.7686e+06	1.30117e+07	1.68145e+07	2.1851e+07	2.22615e+07	2.56485e+07	2.2816e+07	2.58147e+07	3.64034e+07	2.71232e+07	6.57698e+06	9.50634e+07	4.91709e+07	9.40683e+06	3.17678e+07	4.18471e+07	2.24747e+07	6.3636e+06	3.90193e+07	4.7271e+07	1.14414e+07	1.4229e+07	6.1211e+06	2.0255e+07
		C01162
		C00769
		C00768
		C06419
	158.058	C02631	159.0652#433.363#[107][M]+#	340723	2.60085e+06	2.6757e+06	2.56425e+06	2.65213e+06	2.60268e+06	2.55261e+06	2.72184e+06	2.63773e+06	2.49732e+06	2.42672e+06	2.48281e+06	2.34755e+06	2.47494e+06	2.39569e+06	4.73326e+06	2.03817e+06	2.1631e+06	541387	2.04096e+06	4.45977e+06	820231	5.17335e+06	1.10001e+07	1.77109e+06	441521	257395	1.95157e+06	1.70302e+06	3.39251e+06	3.12885e+07	2.24185e+07	443865	1.57882e+08	4.56819e+07	4.66476e+06	2.16095e+07	259863189	1.05611e+08	1.44726e+08	9.83789e+07	2.05019e+08	1.79577e+06	8.38333e+06	4.62578e+06	8.84536e+06
		C04815
		C04816
		C04670
		C05126
	160.037	C00322	161.0445#397.7675#[109][M]+#[M+H-HCOOH]+ 206.041	2.81503e+07	2.24914e+07	2.66687e+07	1.43301e+07	8.23497e+06	3.22894e+07	2.22026e+07	1.50826e+06	3.73406e+07	1.75005e+07	9.25123e+06	1.5884e+07	1.17767e+07	2.27792e+07	2.94143e+07	7.58644e+06	9.98057e+06	860964	892662	1.32e+06	880795	969808	1.51763e+06	636783	1.86375e+07	2.06385e+07	1.17073e+07	2.33408e+07	3.46737e+06	7.72544e+06	784018	946080	7.04485e+06	2.41442e+06	557992	486831	424497	605941	695444	635082	472258	729143	1.49607e+07	6.76985e+06	9.61989e+06	5.48035e+06
		C00846
		C16159
		C04287
		C06891
	160.037	C00322	161.0444#242.5685#[110][M]+#[M+H]+ 160.037	330354	297572	303716	185793	233780	349974	337328	295734	346818	222769	264859	225935	490182	327451	272412	1.35003e+07	1.20773e+07	423551	2.8037e+06	5.46733e+06	1.0624e+07	7.91249e+06	1.8539e+07	1.49966e+07	1.4978e+06	2.02954e+06	1.14607e+06	1.01582e+06	3.03962e+06	3.821e+06	2.44537e+07	1.72078e+07	1.98253e+06	1.83965e+07	1.24222e+07	8.47225e+06	1.35135e+07	2.42961e+07	1.0997e+07	1.4108e+07	1.93545e+07	1.57056e+07	889112	2.00811e+06	2.08807e+06	1.71809e+06
		C00846
		C16159
		C04287
		C06891
	160.052	C07726	161.0597#479.287#[112][M]+#[M+H]+ 160.052	921689	760527	2.21444e+06	700625	948245	865339	857911	891822	604774	586227	830545	814374	786298	850753	676496	1.51068e+06	1.55558e+06	798535	4.16934e+06	1.88668e+06	2.13596e+06	1.44843e+06	3.18455e+06	1.5157e+06	995615	1.04881e+06	1.70729e+06	2.16243e+06	1.57094e+06	2.65124e+06	2.66183e+06	1.6017e+06	556698	4.36712e+06	2.22341e+06	743484	1.9121e+06	3.52315e+06	3.94105e+06	5.69022e+06	3.02358e+06	2.27303e+06	598161	1.69464e+06	3.79854e+06	2.00791e+06
		C07719
		C03012
		C16213
		C14785
	161.069	C00956	162.0761#203.913#[114][M]+#[M+K]+ 123.108	7.19599e+07	9.08522e+07	8.61127e+07	6.69353e+07	1.51136e+07	1.29452e+08	1.13871e+08	1.1177e+06	7.90328e+07	9.7238e+07	5.15195e+07	9.5589e+07	7.18158e+07	1.01355e+08	1.3218e+08	3.59168e+07	3.02057e+07	4.74734e+06	3.12029e+06	4.14053e+06	3.66572e+06	3.07952e+06	5.97941e+06	4.48939e+06	1.2592e+07	2.91166e+07	1.42781e+07	2.49217e+07	6.57841e+06	1.01999e+07	1.5268e+07	9.08542e+06	2.61329e+07	4.84842e+07	1.32952e+07	2.92217e+06	3.99248e+06	1.74374e+07	6.75979e+06	9.11447e+06	9.11014e+06	7.33088e+06	6.91887e+06	1.11616e+07	1.0409e+07	7.30276e+06
		C17581
		C01077
		C01046
		C06234
		C05016
		C03210
		C02207
	162.032	C09315	163.039#436.877#[115][M]+#[M+H-H20]+ 180.044	3.1236e+06	2.06892e+06	3.09704e+06	1.66252e+06	1.13002e+06	3.65192e+06	3.27875e+06	1.07e+06	3.14258e+06	1.91177e+06	1.36448e+06	3.49857e+06	2.65769e+06	3.7212e+06	2.88216e+06	2.96785e+06	3.4434e+06	980518	2.21004e+06	1.95502e+06	2.93159e+06	2.61518e+06	5.29368e+06	2.42181e+06	3.34188e+06	2.03325e+06	3.24161e+06	2.86626e+06	3.22872e+06	2.97543e+06	3.92165e+06	2.13243e+06	1.35952e+06	5.15223e+06	2.77123e+06	1.69122e+06	3.68411e+06	4.89e+06	2.44417e+06	2.31591e+06	2.9624e+06	2.08581e+06	2.26013e+06	1.84889e+06	3.8698e+06	3.50304e+06
	162.053	C02360	163.06#188.365#[116][M]+#[M+H-C6H10O5]+ 324.106	4.85929e+07	5.10322e+07	7.32169e+07	4.36797e+07	2.22359e+07	7.95941e+07	6.64481e+07	1.30917e+07	3.89969e+07	5.07441e+07	2.59385e+07	4.01806e+07	7.38417e+07	7.48225e+07	6.35811e+07	1.3162e+08	1.71671e+08	3.51631e+07	1.32016e+08	1.40041e+08	1.71105e+08	1.49761e+08	1.90449e+08	1.51642e+08	5.23025e+07	6.1692e+07	6.35114e+07	8.38878e+07	1.33062e+08	1.6389e+08	1.71626e+08	1.52565e+08	6.90634e+07	152306315	1.31805e+08	102201643	1.51058e+08	1.62021e+08	1.81943e+08	1.57311e+08	1.62555e+08	134352210	8.44729e+07	1.02175e+08	45542036	1.59514e+08
		C17209
		C03761
		C01088
		C16390
		C18028
		C03652
		C02991
		C03827
		C02488
		C06474
		C06485
		C00478
		C03979
		C06479
		C02492
		C06478
		C01989
		C06158
		C06159
		C11592
	162.068	C06358	163.0754#465.612#[117][M]+#	1.79821e+06	1.37168e+06	1.63488e+06	1.2762e+06	1.07187e+06	1.76734e+06	1.35065e+06	1.85291e+06	1.6442e+06	1.04894e+06	798056	965493	912935	1.27428e+06	1.42266e+06	1.43517e+06	1.39444e+06	1.48282e+06	2.43793e+06	1.32722e+06	1.93515e+06	1.76134e+06	1.81396e+06	1.13086e+06	2.39813e+06	1.97264e+06	6.40291e+06	2.68234e+06	1.33577e+06	3.50989e+06	1.79666e+06	1.28547e+06	894345	3.273e+06	1.44307e+06	1.62075e+06	1.51689e+06	3.45007e+06	6.25585e+06	3.54566e+06	1.34369e+06	1.20292e+06	1.58139e+06	8.74979e+06	2.36705e+07	7.80568e+06
		C06205
		C04314
		C15419
		C12088
		C10472
		C04514
		C10490
		C10475
	162.068	C06358	163.0754#570.718#[118][M]+#	1.79112e+06	3.31482e+06	4.54465e+06	1.3244e+06	1.79484e+06	4.04556e+06	4.15683e+06	2.30876e+06	5.25404e+06	2.34147e+06	1.88528e+06	2.41467e+06	2.51631e+06	2.93273e+06	4.68728e+06	3.66565e+06	3.85421e+06	1.52186e+06	2.77724e+06	1.97348e+06	2.9961e+06	1.87185e+06	3.86253e+06	1.69597e+06	2.35137e+06	2.73465e+06	3.89772e+06	4.26145e+06	2.94032e+06	3.28828e+06	4.17415e+06	2.24355e+06	2e+06	1.61658e+06	2.62291e+06	980779	1.73955e+06	3.68052e+06	3.75642e+06	4.10844e+06	2.14291e+06	1.92842e+06	2.31724e+06	2.62788e+06	6.54476e+06	5.02181e+06
		C06205
		C04314
		C15419
		C12088
		C10472
		C10490
		C04514
		C10475
	326.043	C10595	164.0286#398.5995#[121][M]2+#	4.14395e+07	4.02503e+07	4.00642e+07	3.39014e+07	2.86863e+07	4.21764e+07	4.08897e+07	1.0558e+07	4.37684e+07	3.75289e+07	3.12434e+07	3.60213e+07	3.09345e+07	3.85831e+07	4.13397e+07	2.56751e+07	2.64752e+07	6.28635e+06	5.02624e+06	7.22407e+06	3.87967e+06	5.18121e+06	5.87591e+06	2.78612e+06	3.48921e+07	3.9601e+07	2.97919e+07	3.98029e+07	1.5798e+07	2.37581e+07	2.56156e+06	3.72154e+06	2.69163e+07	8.91032e+06	1.48648e+06	2.33154e+06	779285	2.11775e+06	2.23266e+06	2.24232e+06	1.26652e+06	3.05747e+06	3.24702e+07	2.11498e+07	2.42923e+07	1.9083e+07
	163.067	C17213	164.0739#171.917#[123][M]+#[M+H]+ 163.065	7.13012e+07	5.15908e+07	6.33994e+07	4.73564e+07	6.21479e+07	8.93105e+07	2.63786e+07	1.94759e+07	1.24344e+07	5.14118e+07	2.56071e+07	4.64457e+07	6.96377e+07	9.3619e+07	6.20245e+07	5.45059e+07	1.383e+08	7.8915e+06	2.57485e+07	1.97863e+07	2.59024e+07	1.44908e+07	4.17401e+07	2.80829e+07	3.12143e+07	3.88246e+07	1.40915e+07	3.19028e+07	3.41697e+07	2.3893e+07	5.73547e+07	3.42022e+07	3.15589e+06	7.13819e+07	6.44849e+07	1.37584e+07	3.91709e+07	7.41092e+07	3.90917e+07	4.03133e+07	5.99654e+07	5.32425e+07	1.12574e+07	8.28289e+06	5.76823e+06	7.76917e+06
		C11227
	164.047	C00811	165.0547#443.823#[124][M]+#	7.12162e+06	4.12637e+06	6.09313e+06	2.24003e+06	1.93131e+06	1.01416e+07	5.44317e+06	594026	1.01182e+07	2.67559e+06	1.45248e+06	5.04846e+06	3.8769e+06	6.58588e+06	7.72141e+06	6.55457e+06	7.65345e+06	612239	3.56036e+06	3.5466e+06	4.81697e+06	3.60955e+06	7.37678e+06	3.64014e+06	3.99562e+06	4.05437e+06	4.31859e+06	7.07021e+06	3.52922e+06	7.64095e+06	7.34914e+06	4.00773e+06	2.04002e+06	5.90682e+06	7.39903e+06	1.91844e+06	3.66591e+06	7.72941e+06	8.35257e+06	5.53688e+06	6.65037e+06	4.25703e+06	5.37134e+06	4.0243e+06	6.28634e+06	3.73809e+06
		C00166
		C07114
		C10945
		C05838
		C01772
		C06738
		C12621
		C02763
		C01775
	164.047	C00811	165.0547#327.9775#[125][M]+#[M+K+HCOOH]+ 80.0861 [M+Na+HCOOH]+ 96.0601 [M+H+HCOOH]+ 118.042 [M+H]+ 164.048 [M+H-NH3]+ 181.072	3.85807e+07	1.23378e+07	1.77789e+07	7.1025e+06	4.79824e+06	9.89284e+07	4.51967e+07	1.73151e+06	2.37172e+07	9.54177e+06	1.84895e+07	2.16743e+07	2.50025e+07	2.04044e+07	3.70626e+07	7.41264e+06	1.07686e+07	2.36116e+06	8.8081e+06	3.30825e+06	3.82066e+06	3.32393e+06	4.04082e+06	2.7385e+06	3.13209e+07	3.61447e+07	4.00968e+07	3.81285e+07	4.02657e+07	4.99243e+07	4.03593e+06	1.92237e+06	1.96682e+06	1.4509e+07	2.76036e+06	1.24658e+06	1.31008e+06	4.23028e+06	2.55329e+06	3.09721e+06	2.77181e+06	2.85272e+06	1.81054e+07	1.74685e+07	1.82009e+07	1.66462e+07
		C00166
		C07114
		C10945
		C05838
		C01772
		C06738
		C02763
		C12621
		C01775
	330.032	C11226	166.0234#369.353#[126][M]2+#	1.25857e+06	783040	3.28356e+07	1.6771e+07	8.143e+06	2.18574e+07	5.15083e+07	1.40885e+07	3.99502e+07	2.00031e+07	8.73364e+06	445677	1.04043e+07	3.30303e+07	693844	510736	612919	2.7723e+06	5.88812e+06	6.353e+06	6.67897e+06	5.80355e+06	7.32376e+06	2.5747e+06	2.54966e+07	868124	1.88814e+07	2.65043e+07	271676	1.18447e+07	2.72611e+06	3.88391e+06	6.48124e+06	3.4779e+06	1.73949e+06	557183	683504	1.93545e+06	2.53295e+06	475961	1.91787e+06	3.36359e+06	2.61177e+07	1.00223e+07	1.46457e+07	296057
	330.038	C13835	166.0261#286.566#[127][M]2+#	4.86855e+07	3.46234e+07	6.01006e+07	3.42539e+07	1.36218e+06	6.71276e+07	5.98203e+07	778638	6.98937e+07	5.4503e+07	3.96115e+07	4.31476e+07	3.94284e+07	1.3324e+07	5.69746e+07	3.75809e+07	3.92704e+07	4.29913e+07	731206	3.28371e+07	3.12448e+07	282583	3.04931e+07	1.13492e+06	4.41305e+07	4.42669e+07	3.86396e+07	5.92211e+07	3.31365e+07	3.77196e+07	1.99847e+07	777608	3.96819e+07	2.01803e+06	2.90535e+07	584387	902940	1.99433e+07	1.67589e+07	1.82182e+07	945879	4.02393e+07	4.17496e+07	1.15501e+06	1.73194e+07	3.12805e+07
		C00943
		C07497
	330.038	C13835	166.0261#269.0855#[128][M]2+#	1.27506e+07	1.5532e+07	1.72554e+07	9.20978e+06	8.09307e+06	1.10826e+07	1.69583e+07	1.00563e+07	1.52828e+07	9.54476e+06	7.8357e+06	8.68488e+06	7.79943e+06	1.68812e+07	1.62286e+07	1.31672e+07	1.21184e+07	1.22106e+07	1.56013e+07	1.04266e+07	1.45748e+07	1.17747e+07	1.40715e+07	14019952	1.67625e+07	1.39716e+07	1.33564e+07	542433	1.04144e+07	1.14345e+07	1.18879e+07	1.82267e+07	7.83396e+06	1.50045e+07	3.32311e+07	1.13512e+07	1.50213e+07	529271	1.67614e+07	1.21359e+07	3.06306e+07	440998	1.31583e+07	1.35242e+07	1.41014e+07	1.29847e+07
		C00943
		C07497
	165.079	C00079	166.0863#406.3035#[129][M]+#	2220150269	1053217987	1707207451	7.14101e+08	4.33846e+08	3013180472	2687729038	1.62111e+08	2246860633	5.61166e+08	507200174	1280962261	6.71233e+08	621191334	1538144769	1.8365e+08	4.41794e+08	4.33859e+07	6.54361e+07	2.53599e+07	7.25289e+07	4.15726e+07	1.9527e+08	5.75218e+07	6.4002e+08	5.49356e+08	6.15353e+08	1100270921	1467212180	1835106985	1.84364e+08	5.28785e+07	4.86533e+07	1.5787e+08	3.52721e+07	3.05567e+07	2.07741e+07	3.92993e+07	3.93271e+07	3.42674e+07	3.18973e+07	4.3638e+07	3.68936e+08	2.12654e+08	1.75784e+08	149056483
		C02265
		C02057
		C07527
		C18090
	165.079	C00079	166.0863#382.105#[130][M]+#[M+H+HCOOH]+ 119.072	5.86217e+07	1.03247e+07	1.01068e+07	2.10455e+07	3.83528e+06	3.89212e+07	6.69668e+07	2.99431e+06	4.6989e+06	5.93229e+06	4.7875e+06	2.94783e+07	1.81963e+07	1.02427e+07	1.24185e+07	3.64234e+07	9.60287e+06	2.17923e+06	1.11675e+07	7.15218e+06	7.41645e+06	1.77167e+07	7.44048e+06	1.38175e+07	5.8794e+06	8.05039e+06	5.45267e+06	3.18171e+07	7.7369e+06	1.11432e+07	4.75941e+07	8.86542e+06	4.30857e+06	3.27601e+07	4.28062e+06	6.11903e+06	6.56432e+06	1.26236e+07	1.07565e+07	2.50529e+07	7.924e+06	5.75331e+06	8.71037e+06	3.13253e+06	9.20085e+06	1.08729e+07
		C02265
		C02057
		C07527
		C18090
	167.058	C00250	168.0655#188.3735#[133][M]+#[M+H-H20]+ 185.072	1.21959e+07	1.51579e+07	1.7889e+07	1.61908e+07	4.69389e+06	2.13365e+07	1.61984e+07	1.62012e+06	8.94287e+06	1.25523e+07	6.14127e+06	1.13903e+07	2.0267e+07	2.1379e+07	1.55584e+07	5.42713e+07	5.24075e+07	9.20465e+06	4.21055e+07	4.6328e+07	6.25299e+07	5.36568e+07	7.06153e+07	5.46738e+07	3.20582e+07	3.63432e+07	3.60683e+07	1.69312e+07	4.28623e+07	5.47905e+07	6.38179e+07	4.67626e+07	2.16197e+07	5.52551e+07	4.95217e+07	3.54866e+07	5.43249e+07	6.12204e+07	6.07351e+07	4.76404e+07	4.85448e+07	4.63337e+07	2.75447e+07	3.16984e+07	1.9773e+07	5.17586e+07
		C12323
		C05831
		C03493
		C03986
		C06051
		C14171
		C14170
	168.115	C11943	169.1223#432.497#[136][M]+#[M+H-C6H10O5]+ 330.169	1.17254e+06	1.48244e+06	3.48074e+06	3.23627e+06	964788	1.96521e+06	2.19664e+06	942694	1.15017e+06	1.04073e+06	878980	3.83425e+06	1.21503e+06	4.81316e+06	1.48428e+06	1.70656e+06	1.73553e+06	855405	1.66385e+06	1.46867e+06	2.79854e+06	2.60348e+06	2.4125e+06	1.93462e+06	1.61076e+06	1.88226e+06	2.18924e+06	3.99166e+06	3.06816e+06	1.72381e+06	4.10853e+06	1.81438e+06	1.61837e+06	6.04989e+06	1.6988e+06	1.09761e+06	5.24378e+06	5.86391e+06	3.23519e+06	3.2534e+06	2.60548e+06	4.31333e+06	4.06637e+06	3.43609e+06	5.97392e+06	2.31261e+06
		C11944
		C11402
		C06069
		C11403
		C11418
		C11414
		C03448
		C08498
		C00848
		C09804
		C09786
		C09785
		C02108
		C02109
		C18019
		C16461
		C09836
		C08489
		C11651
		C11937
		C08546
		C09854
		C09842
	169.074	C00547	170.0811#268.078#[137][M]+#[M+K+HCOOH]+ 85.1126 [M+Na+HCOOH]+ 101.087 [M+H+HCOOH]+ 123.069	1.08116e+06	2.78855e+06	3.06603e+06	2.49244e+06	820842	1.26569e+06	3.31994e+06	286522	1.10976e+06	3.2772e+06	1.089e+06	3.07022e+06	1.61303e+07	1.73072e+06	2.58123e+06	7.59582e+07	7.55009e+07	4.02158e+06	4.69935e+07	4.95426e+07	5.63721e+07	4.51249e+07	7.08345e+07	4.19167e+07	7.46582e+06	4.48128e+07	6.08848e+07	4.04569e+06	8.6469e+07	1.09675e+08	134291209	3.35211e+07	2.46526e+07	2.39521e+08	138290599	2.41767e+07	1.70862e+07	2.84412e+08	135268679	2.44729e+08	1.39181e+08	7.68364e+07	1.37911e+07	1.344e+08	1.75803e+08	1.43953e+08
		C00314
	170.022	C01424	171.0288#403.3615#[138][M]+#[M+H-C6H10O5]+ 332.074	3.5557e+06	1.47349e+07	1.46275e+07	1.0901e+06	5.6598e+06	1.53659e+06	2.22744e+07	947890	2.87228e+07	1.16473e+07	7.05305e+06	1.02232e+07	9.72122e+06	1.69361e+07	2.66191e+07	5.90261e+06	9.52764e+06	478933	3.54468e+06	3.4594e+06	4.82048e+06	2.57633e+06	6.36069e+06	2.37012e+06	1.47368e+07	1.50375e+07	1.01033e+07	2.41117e+06	3.11975e+06	6.60361e+06	5.14606e+06	3.04049e+06	5.89564e+06	7.74454e+06	2.35037e+06	1.1159e+06	1.53638e+06	5.59064e+06	4.66239e+06	1.87026e+06	3.28595e+06	1.25721e+06	10507754	5.0108e+06	7.82043e+06	2.92484e+06
	170.022	C01424	171.0288#365.042#[139][M]+#[M+H-C6H10O5]+ 332.072	2.85127e+07	1.19235e+07	1.4875e+07	1.34228e+07	5.49332e+06	1.39709e+07	4.31659e+07	1.03783e+06	1.88911e+07	7.63849e+06	8.29607e+06	1.10432e+07	1.19145e+07	1.05241e+07	1.78563e+07	1.10919e+07	1.20544e+07	816516	1.96463e+07	1.0023e+07	1.73823e+07	7.67339e+06	1.40212e+07	7.21829e+06	1.16559e+07	1.64403e+07	8.08645e+06	1.70344e+07	9.63011e+06	7.49837e+06	2.35014e+07	1.18369e+07	8.79112e+06	2.65584e+07	2.57416e+07	2.83511e+06	7.31897e+06	2.46601e+07	1.3616e+07	1.08727e+07	1.4065e+07	5.68805e+06	7.02888e+06	5.89404e+06	1.0938e+07	4.76773e+06
	344.053	C10836	173.0339#398.62#[144][M]2+#	4.63751e+07	4.35729e+07	4.30843e+07	3.65963e+07	3.0936e+07	5.44257e+07	4.35586e+07	9.95901e+06	5.55585e+07	4.47393e+07	3.26547e+07	3.94873e+07	3.36043e+07	4.79094e+07	4.4377e+07	2.55432e+07	2.71636e+07	5.40209e+06	4.50779e+06	6.50551e+06	3.87866e+06	4.7946e+06	5.92427e+06	2.76294e+06	4.15754e+07	3.88108e+07	3.00179e+07	4.81015e+07	1.50908e+07	2.14509e+07	2.73424e+06	3.79913e+06	2.70557e+07	8.61986e+06	1.43685e+06	1.8845e+06	714017	2.00676e+06	2.0378e+06	1.96576e+06	1.1574e+06	2.77545e+06	3.10648e+07	1.86753e+07	2.18252e+07	1.63899e+07
	173.069	C01250	174.0762#203.1595#[145][M]+#[M+K]+ 135.121	2.84014e+07	2.14387e+07	2.28723e+07	1.49444e+07	4.40313e+06	2.99118e+07	2.69512e+07	596764	2.94495e+07	1.56295e+07	4.27395e+06	1.93308e+07	1.4149e+07	2.90426e+07	2.94995e+07	4.52406e+07	4.95467e+07	972663	1.15616e+07	1.03757e+07	1.30426e+07	1.39141e+07	2.48913e+07	1.39519e+07	2.31681e+07	2.27204e+07	6.50331e+07	3.91571e+07	1.3237e+07	2.43097e+07	2.08622e+07	1.26892e+07	5.92994e+06	2.07046e+07	9.77453e+06	4.69341e+06	7.16528e+06	2.19525e+07	1.70415e+07	2.5963e+07	1.43718e+07	1.12063e+07	2.58991e+07	1.58371e+07	3.91186e+07	2.0462e+07
		C17366
		C12121
	174.016	C05422	175.0237#276.687#[148][M]+#[M+H-H20]+ 192.025	3.35436e+08	3.2319e+08	3.14218e+08	2.27537e+08	1.50619e+08	3.67555e+08	3.15602e+08	50769140	363857862	2.32658e+08	1.48135e+08	219106766	1.98524e+08	2.84174e+08	3.30378e+08	1.50208e+08	2.08672e+08	2.7571e+07	5.86617e+07	8.38009e+07	5.15711e+07	6.36789e+07	9.07855e+07	2.6928e+07	2.55926e+08	2.84189e+08	1.84969e+08	257358192	8.7395e+07	1.62482e+08	4.05364e+07	3.32909e+07	1.09513e+08	6.91423e+07	1.95705e+07	1.48765e+07	8.19093e+06	2.64174e+07	2.19163e+07	1.66398e+07	1.28763e+07	1.77598e+07	2.25443e+08	130501831	1.47236e+08	1.19435e+08
		C02341
		C00417
		C02342
		C06747
	175.096	C00327	176.103#198.4185#[149][M]+#	7.4119e+06	8.8078e+06	1.50227e+07	5.85994e+06	1.3882e+06	1.81803e+07	1.14152e+07	277638	1.10754e+07	6.1374e+06	2.00513e+06	1.20421e+07	3.75243e+06	1.50393e+07	8.61066e+06	1.14859e+07	1.39859e+07	390050	8.66144e+06	6.12022e+06	8.50372e+06	8.60309e+06	1.6692e+07	9.69496e+06	9.12783e+06	9.98722e+06	7.55219e+06	1.09336e+07	6.50836e+06	1.15669e+07	1.03349e+07	5.96779e+06	962977	1.10548e+07	5.668e+06	2.8446e+06	1.03664e+07	1.16139e+07	9.91967e+06	1.2885e+07	7.81239e+06	1.10732e+07	7.40952e+06	6.32714e+06	1.08613e+07	9.70343e+06
	176.032	C00072	177.0394#203.328#[150][M]+#	3.26706e+08	2.83625e+08	3.32903e+08	251277486	9.27237e+07	3.7257e+08	3.66691e+08	1.43706e+06	421425759	1.76234e+08	9.29601e+07	2.50137e+08	1.53722e+08	2.81306e+08	3.07788e+08	2.04887e+08	1.71214e+08	4.10315e+07	1.41232e+08	1.19802e+08	1.12951e+08	1.24001e+08	1.75738e+08	7.25792e+07	5.03222e+06	8.35671e+06	5.07662e+06	4.16566e+06	6.12382e+07	3.57872e+07	1.13748e+08	1.21346e+08	8.61331e+07	1.70753e+08	9.53726e+07	1.21571e+07	2.82148e+07	1.31497e+08	1.26661e+07	2.97544e+07	7.30067e+07	8.12855e+07	1.46045e+06	1.03682e+06	1.13787e+06	4.78188e+06
		C03217
		C04473
		C03289
		C02670
		C06033
		C06430
		C04053
		C06440
		C03387
		C04349
		C04471
	176.047	C01173	177.0547#539.36#[151][M]+#	6.50042e+06	5.08999e+06	5.41574e+06	5.10828e+06	5.55906e+06	5.26305e+06	7.73517e+06	5.32634e+06	8.16245e+06	4.99888e+06	5.11527e+06	5.01178e+06	5.02478e+06	4.95418e+06	4.32504e+06	4.58611e+06	4.31293e+06	4.28987e+06	8.24069e+06	5.00357e+06	6.41771e+06	4.95534e+06	5.13212e+06	4.93641e+06	4.70942e+06	4.22929e+06	8.71776e+06	7.66487e+06	6.01941e+06	5.55138e+06	1.0453e+07	5.59122e+06	5.07244e+06	7.74799e+06	8.77475e+06	4.73663e+06	5.25807e+06	1.43585e+07	1.00581e+07	6.30584e+06	5.48214e+06	5.13251e+06	3.91975e+06	8.35903e+06	2.09545e+07	1.56521e+07
		C03081
		C09268
	176.047	C01173	177.0547#466.8475#[152][M]+#[M+H+HCOOH]+ 130.039	2.53596e+07	1.765e+07	2.2358e+07	1.2987e+07	9.87792e+06	3.03053e+07	3.31687e+07	7.27632e+06	2.87732e+07	1.36637e+07	1.06361e+07	1.64924e+07	1.66823e+07	2.23488e+07	2.28696e+07	2.25909e+07	2.41682e+07	5.25357e+06	2.63685e+07	1.70204e+07	1.75087e+07	1.69515e+07	2.30774e+07	1.39216e+07	1.99815e+07	2.0336e+07	2.48671e+07	3.38886e+07	1.43245e+07	2.43619e+07	3.30664e+07	1.91976e+07	1.19662e+07	3.49282e+07	2.15411e+07	1.03953e+07	1.49393e+07	3.88611e+07	2.50348e+07	2.32239e+07	1.41289e+07	1.42084e+07	2.01074e+07	2.68021e+07	2.7896e+07	1.97297e+07
		C09268
		C03081
	179.079	C01214	180.0866#184.068#[154][M]+#	4.21428e+07	48703231	1.38515e+07	3.18302e+07	9.41689e+06	2.04173e+07	1.14697e+07	7.10157e+06	1.59272e+07	1.9878e+07	8.13767e+06	1.42232e+07	3.03893e+07	2.84028e+07	1.69667e+07	2.4079e+07	2.88879e+07	1.24795e+07	3.60975e+07	3.25524e+07	4.11325e+07	3.1692e+07	3.23089e+07	2.3731e+07	5.29477e+07	4.36258e+07	5.21064e+07	4.13518e+07	3.23001e+07	4.83585e+07	1.83042e+07	22185632	3.01583e+07	1.89519e+07	1.86259e+07	3.31551e+07	2.46866e+07	1.78584e+07	2.67206e+07	2.70066e+07	1.9092e+07	3.44882e+07	3.33043e+07	3.92411e+07	5.93388e+07	8.42844e+07
		C00329
		C12212
		C02262
		C08349
		C03570
		C06763
		C17578
		C16675
	179.095	C17235	180.1019#501.869#[155][M]+#	3.91361e+07	2.26977e+07	2.71387e+07	1.53514e+07	6.18714e+06	6.27924e+07	4.49512e+07	2.85544e+06	3.45434e+07	1.36967e+07	1.09931e+07	2.7884e+07	2.05768e+07	2.23545e+07	4.10391e+07	1.18499e+07	2.03416e+07	1.69799e+06	879447	1.87294e+06	1.65212e+06	2.04168e+06	3.75501e+06	1.79932e+06	2.31508e+06	1.83719e+06	2.11315e+06	3.37794e+06	3.89433e+06	6.15699e+06	2.16826e+06	1.24062e+06	4.96652e+06	3.30314e+06	1.1504e+06	888723	610550	1.72493e+06	931559	1.16057e+06	1.41229e+06	1.07816e+06	815308	1.01549e+06	1.1502e+06	922877
		C09642
		C10146
		C14579
		C07591
	180.115	C03929	181.1223#590.833#[158][M]+#[M+H-CO]+ 208.114	2.53745e+06	6.73097e+06	6.21023e+06	5.5356e+06	811742	5.87441e+06	8.57347e+06	1.48908e+06	2.02037e+06	5.135e+06	1.70415e+06	1.00059e+07	5.21545e+06	1.39831e+07	5.22417e+06	1.17344e+07	1.06556e+07	1.33479e+06	4.97316e+06	2.93863e+06	4.25511e+06	5.79153e+06	7.00774e+06	6.02395e+06	7.84671e+06	8.89727e+06	3.00189e+06	1.80401e+06	6.64163e+06	1.26474e+07	1.24677e+07	8.03314e+06	2.83137e+06	9.1161e+06	4.0768e+06	4.14963e+06	4.11347e+06	7.30212e+06	2.11168e+06	6.66876e+06	5.97583e+06	5.23199e+06	1.35945e+06	4.49199e+06	2.10047e+06	2.91462e+06
	180.115	C03929	181.1223#551.411#[159][M]+#[M+H]+ 180.116	871442	2.88799e+06	1.07544e+06	1.02567e+06	711465	1.26189e+06	2.24328e+06	580721	1.4305e+06	1.01621e+06	1.02068e+06	1.35101e+06	1.05045e+06	1.12632e+06	1.24247e+06	1.43228e+06	3.09247e+06	505919	2.69255e+06	774661	1.3929e+06	1.02347e+06	1.25755e+06	871339	3.63502e+06	3.08179e+06	2.13756e+06	1.88407e+06	2.241e+06	3.27744e+06	4.22543e+06	941526	716678	2.45899e+06	975036	701707	1.02622e+06	2.07385e+06	1.33643e+06	1.82813e+06	1.11994e+06	1.04348e+06	1.69187e+06	3.28038e+06	3.66441e+06	2.03492e+06
	181.074	C00082	182.0812#327.8055#[160][M]+#[M+H+NH3]+ 164.048 [M+H]+ 181.072	2.01866e+08	6.25363e+07	9.26528e+07	3.57575e+07	2.38651e+07	5.13654e+08	2.34706e+08	7.70243e+06	1.23861e+08	4.94108e+07	9.47716e+07	1.11923e+08	131074585	1.04947e+08	1.93289e+08	3.73865e+07	5.44851e+07	1.11787e+07	4.46423e+07	1.54128e+07	1.85423e+07	1.60123e+07	1.90743e+07	1.21178e+07	1.6558e+08	1.90573e+08	209848269	1.93993e+08	2.11582e+08	2.6177e+08	1.87994e+07	7.40895e+06	8.40788e+06	7.11795e+07	9.90122e+06	4.63485e+06	4.94114e+06	2.13933e+07	1.14973e+07	1.40591e+07	1.22246e+07	1.29602e+07	9.20697e+07	8.94131e+07	9.27193e+07	8.6535e+07
		C04368
		C03290
		C01536
		C06420
	182.071	C03113	183.0781#737.052#[164][M]+#[M+H]+ 182.069	2.98628e+08	2.26832e+08	3.89117e+08	1.69957e+08	7.45807e+07	2.6477e+08	6.73724e+08	1.52901e+06	6.58286e+08	428432236	1.35747e+06	4.15934e+08	1.45788e+08	3.04456e+08	2.81285e+08	2.74938e+08	284811130	1.21283e+06	4.13194e+08	4.71929e+08	7.30098e+08	3.39023e+08	9.30673e+08	4.3796e+08	9.54854e+08	6.71833e+08	6.67902e+08	897022874	3.74602e+08	6.3838e+08	3.96115e+08	1.73465e+08	130989857	2.59065e+08	1.41491e+06	5.08574e+07	2216332545	538034236	6.07397e+08	7.31936e+08	6.97287e+08	2354098580	8.74053e+08	5.66268e+08	8.23394e+08	8.22127e+08
	183.066	C16403	184.0733#180.345#[165][M]+#	2.06417e+08	9.37252e+07	1.10781e+08	1.29531e+08	5.21512e+07	265730827	2.04359e+08	1.84138e+07	1.2092e+08	1.13619e+08	7.24369e+07	1.85028e+08	8.6715e+07	7.35645e+07	1.48623e+08	1.66376e+08	3.14841e+07	1.55567e+06	1.47994e+08	5.79099e+07	6.00373e+07	1.83017e+07	2.70866e+07	6.96368e+07	2.50614e+08	2.37406e+08	4.5255e+08	450550615	2.09612e+08	3.99556e+08	2.86652e+08	9.6306e+07	2.26687e+07	2.81625e+08	1.45169e+08	4.93857e+07	5.95994e+07	2.463e+08	6.26095e+07	1.02288e+08	156584205	9.87837e+07	2.47274e+08	1.11982e+08	341107205	4.69421e+08
	187.063	C06559	188.0706#477.083#[167][M]+#[M+H]+ 187.064	3.44334e+07	3.63991e+07	2.8706e+07	2.71927e+07	6.3758e+06	5.52415e+07	1.45799e+08	7.69379e+06	4.00592e+07	4.39315e+07	6.42098e+07	4.52904e+07	2.45447e+07	8.15632e+07	5.06943e+07	1.33739e+07	1.71905e+07	4.73869e+06	1.25798e+07	6.49815e+06	7.14692e+06	7.08241e+06	8.77485e+06	7.40819e+06	3.27025e+07	3.71255e+07	7.68414e+07	4.4881e+07	5.02989e+07	5.61443e+07	1.57296e+07	6.59705e+06	7.6876e+06	2.98824e+07	9.25078e+06	4.91499e+06	6.33025e+06	1.58436e+07	9.57208e+06	1.30726e+07	1.22998e+07	2.04048e+07	1.29199e+07	2.07413e+07	1.34274e+07	2.93673e+07
	187.084	C05548	188.0918#256.688#[168][M]+#[M+H-H20]+ 205.096	5.56562e+06	6.75881e+06	8.73934e+06	3.66809e+06	929707	6.63441e+06	1.00025e+07	393542	6.28243e+06	4.20658e+06	1.06181e+06	6.68728e+06	3.31523e+06	7.91228e+06	6.38543e+06	7.28358e+06	1.22361e+07	407759	2.23251e+06	2.21305e+06	4.34965e+06	2.79561e+06	5.40777e+06	3.12908e+06	6.27795e+06	6.54941e+06	5.22585e+06	7.67784e+06	4.98253e+06	7.08744e+06	6.28883e+06	2.68559e+06	1.01071e+06	6.1568e+06	3.21841e+06	2.24608e+06	2.76066e+06	7.1624e+06	6.78927e+06	7.49543e+06	5.63712e+06	6.26116e+06	4.93953e+06	4.6882e+06	9.55197e+06	4.3075e+06
		C03682
		C12988
		C11842
	188.152	C01037	189.1597#173.659#[172][M]+#	5.05228e+07	3.71095e+07	3.31407e+07	3.81592e+07	1.86818e+07	6.24212e+07	5.45308e+07	8.93909e+06	1.57194e+07	4.05011e+07	3.42583e+07	5.05187e+07	5.37947e+07	5.04532e+07	4.00898e+07	4.05522e+07	2.69966e+07	1.19948e+07	1.11934e+07	3.48887e+06	3.4987e+06	8.03576e+06	6.09509e+06	4.18444e+06	3.95034e+07	4.42514e+07	2.57758e+07	3.1352e+07	2.45367e+07	3.64488e+07	7.55968e+06	2.05578e+06	5.44293e+06	2.28345e+07	1.72942e+06	7.0252e+06	884149	8.63576e+06	1.25504e+06	7.80884e+06	3.75646e+06	3.33292e+06	2.7122e+07	1.61714e+07	9.40623e+06	2.44349e+07
		C03793
		C01038
	380.1	C04572	191.0571#447.839#[175][M]2+#	959621	928599	935851	648865	221755	1.38358e+06	1.48687e+06	243651	1.1448e+06	607274	267586	680673	515011	887699	1.05711e+06	1.06822e+06	1.05098e+06	242039	747586	451737	541005	534306	1.01055e+06	496658	880544	870630	658010	1.18819e+06	462295	778585	1.30757e+06	688807	311081	1.64974e+06	846016	274076	450707	1.44306e+06	870368	964561	877761	579613	925656	774911	1.10166e+06	785445
	190.099	C12459	191.1067#590.9215#[176][M]+#[M+H-H20]+ 208.114	1.26573e+06	3.25851e+06	3.07609e+06	2.78757e+06	361313	2.75362e+06	4.14308e+06	805997	891348	2.51891e+06	823047	5.0234e+06	2.4775e+06	6.94943e+06	2.53815e+06	5.7618e+06	5.44836e+06	626820	2.39538e+06	1.39012e+06	2.1582e+06	2.7838e+06	3.42557e+06	2.9599e+06	3.72675e+06	4.51973e+06	1.51099e+06	936697	3.48184e+06	6.43454e+06	6.49177e+06	3.95485e+06	1.33515e+06	4.72806e+06	2.02686e+06	2.06671e+06	2.0032e+06	3.55176e+06	1.0447e+06	3.37606e+06	3.04666e+06	2.551e+06	608029	2.10304e+06	1.06944e+06	1.42596e+06
		C06360
		C08452
		C09017
		C16987
	382.142	C17765	192.0781#590.868#[179][M]2+#	644828	2.12938e+06	1.7915e+06	1.80881e+06	107407	1.74472e+06	2.50577e+06	371331	467574	1.63096e+06	467740	3.17593e+06	1.68173e+06	4.20939e+06	1.60454e+06	3.49167e+06	3.13032e+06	304505	1.5994e+06	915802	1.33671e+06	1.81583e+06	2.128e+06	1.86617e+06	2.30021e+06	2.37965e+06	881497	424170	2.08079e+06	3.29004e+06	3.39381e+06	2.30458e+06	744399	2.52727e+06	1.25225e+06	1.36345e+06	1.27354e+06	2.38174e+06	580680	1.98559e+06	1.90121e+06	1.78397e+06	250512	1.1832e+06	449977	559582
		C08359
	192.027	C00311	193.0343#276.588#[180][M]+#[M+H]+ 192.025	2.59483e+08	2.40711e+08	2.60601e+08	1.90127e+08	129211718	2.61569e+08	2.19337e+08	4.86166e+07	285081722	1.92231e+08	1.29011e+08	175249935	152643211	2.17674e+08	2.64026e+08	130986925	1.85552e+08	2.64625e+07	5.50921e+07	7.55716e+07	5.07517e+07	6.02707e+07	8.44964e+07	2.5695e+07	2.09885e+08	2.508e+08	1.5384e+08	2.03433e+08	7.97864e+07	1.42071e+08	3.63941e+07	3.15572e+07	9.62664e+07	6.53758e+07	1.80018e+07	1.38157e+07	7.70312e+06	2.46948e+07	2.07174e+07	1.60647e+07	1.21929e+07	1.69602e+07	1.4962e+08	1.14828e+08	1.33728e+08	1.09904e+08
		C00158
		C04575
		C00679
		C03600
		C03921
		C02780
		C04617
		C00451
	192.063	C00296	193.0707#190.252#[181][M]+#	2.94787e+07	2.49615e+07	2.84087e+07	1.42658e+07	1.42336e+07	3.95648e+07	3.64541e+07	3.29424e+06	4.52896e+07	1.56925e+07	9.65413e+06	1.96769e+07	1.41718e+07	3.00792e+07	3.69217e+07	1.0648e+07	1.6658e+07	1.76324e+06	9.37183e+06	1.17957e+07	2.05531e+07	1.09912e+07	1.62934e+07	6.09293e+06	3.07241e+07	2.76418e+07	2.47263e+07	3.54011e+07	7.3537e+06	1.69455e+07	1.32605e+07	1.0079e+07	9.38704e+06	1.39982e+07	1.65894e+07	7.20007e+06	1.63934e+07	1.62419e+07	3.20003e+07	1.85839e+07	1.21597e+07	1.00934e+07	3.49597e+07	1.58261e+07	2.69184e+07	1.08883e+07
		C01295
		C12113
	384.136	C08504	193.0754#632.213#[182][M]2+#	1.25336e+06	1.98301e+06	1.76393e+06	1.84346e+06	218941	3.07949e+06	2.9287e+06	413959	1.62579e+06	2.26805e+06	721786	3.88378e+06	1.34699e+06	3.04722e+06	1.35845e+06	2.009e+06	1.51425e+06	417072	977292	867418	844453	2.06217e+06	2.27362e+06	1.75059e+06	1.55976e+06	2.45864e+06	658533	587160	2.2987e+06	3.99356e+06	2.14661e+06	1.54575e+06	590975	1.83913e+06	556057	1.09738e+06	758514	1.41481e+06	1.18544e+06	1.13842e+06	912339	1.53711e+06	616520	648947	253766	452235
	384.136	C08504	193.0755#754.214#[183][M]2+#	478562	1.69726e+06	1.27537e+06	852285	192518	2.70111e+06	2.10831e+06	130862	408237	713931	215780	2.32252e+06	3.53195e+06	5.10165e+06	3.05797e+06	8.37362e+06	9.89235e+06	465049	331365	1.72095e+06	1.94816e+06	2.75706e+06	5.15225e+06	2.93159e+06	385063	391917	211813	353736	2.53653e+06	4.10622e+06	7.68666e+06	5.26116e+06	3.09433e+06	2.64911e+06	3.86311e+06	2.94075e+06	1.55437e+06	3.06843e+06	1.16863e+06	2.1387e+06	2.47836e+06	2.08408e+06	250156	293456	234302	104070
	192.079	C14104	193.086#577.3605#[184][M]+#	3.64851e+06	2.35764e+06	6.58772e+06	1.42875e+06	965482	4.66518e+06	3.42644e+06	313786	4.60329e+06	2.1743e+06	1.55182e+06	6.13079e+06	2.76554e+06	3.53116e+06	5.26834e+06	4.41694e+06	4.13664e+06	512110	4.05973e+06	2.39206e+06	6.21481e+06	2.95388e+06	1.01876e+07	3.16691e+06	2.82873e+06	3.14189e+06	2.57198e+06	3.91625e+06	5.37862e+06	5.87675e+06	6.80454e+06	2.51331e+06	1.31601e+06	3.80855e+06	3.52383e+06	961700	3.50414e+06	3.71049e+06	4.69814e+06	6.40686e+06	5.85782e+06	3.2327e+06	1.20624e+06	2.20121e+06	4.45184e+06	2.86943e+06
		C10480
		C10435
		C17840
		C16896
		C10493
		C12343
	192.079	C14104	193.0861#629.358#[185][M]+#	4.05063e+06	3.26099e+06	4.68973e+06	2.92377e+06	971788	5.92922e+06	3.98941e+06	370578	4.74945e+06	2.46797e+06	787350	4.04563e+06	1.15288e+06	1.54518e+06	1.87117e+06	5.56473e+06	6.56297e+06	241911	5.5772e+06	3.79624e+06	3.25543e+06	2.6645e+06	4.4989e+06	2.39249e+06	1.52101e+06	2.05351e+06	1.09513e+06	1.02724e+06	2.51496e+06	2.90148e+06	5.98703e+06	4.40986e+06	951247	7.65684e+06	3.87925e+06	1.12864e+06	1.64718e+06	3.84152e+06	3.42717e+06	3.76035e+06	2.93327e+06	2.16972e+06	235115	821144	7.44594e+06	1.02524e+06
		C12343
		C10493
		C10480
		C16896
		C10435
		C17840
	192.079	C14104	193.0861#479.499#[186][M]+#	1.46257e+06	1.11721e+06	1.99582e+06	1.19273e+06	391751	1.4662e+06	1.67735e+06	193786	887812	821179	207516	1.48278e+06	957398	1.5748e+06	1.17624e+06	3.74436e+06	3.61215e+06	374502	1.15086e+07	4.5521e+06	5.3509e+06	3.20741e+06	8.38428e+06	3.54628e+06	2.09328e+06	2.47081e+06	1.73692e+06	1.57838e+06	3.64809e+06	3.88431e+06	7.06842e+06	3.77246e+06	602434	1.18333e+07	5.64759e+06	1.29113e+06	4.86238e+06	9.93413e+06	1.0685e+07	1.60794e+07	7.83473e+06	5.66232e+06	833394	4.02638e+06	6.27586e+06	5.14625e+06
		C16896
		C12343
		C10493
		C10435
		C10480
		C17840
	192.079	C14104	193.0861#527.5535#[187][M]+#	8.8234e+06	1.74669e+06	3.70001e+06	1.80504e+06	1.92807e+06	7.77519e+06	2.98417e+06	170579	6.05349e+06	1.69535e+06	299138	2.80571e+06	1.52937e+06	1.91196e+06	2.3471e+06	2.3276e+06	2.92986e+06	153751	3.43595e+06	1.56345e+06	2.31395e+06	1.40926e+06	2.71657e+06	922201	3.79343e+06	5.91073e+06	2.08964e+06	6.7719e+06	3.10052e+06	1.92332e+06	2.12225e+06	857553	663046	2.69649e+06	1.70298e+06	461154	1.16543e+06	1.9647e+06	813711	2.82688e+06	1.17505e+06	1.30618e+06	1.59991e+06	2.55757e+06	4.11082e+06	2.23504e+06
		C17840
		C10480
		C10493
		C16896
		C12343
		C10435
	194.058	C01494	195.0656#466.963#[190][M]+#[M+H-CO2]+ 238.054	1.30619e+07	7.09151e+06	1.11956e+07	4.11169e+06	2.27409e+06	1.62005e+07	1.75424e+07	760448	1.52379e+07	5.40493e+06	3.0392e+06	7.05238e+06	6.85398e+06	1.14954e+07	1.13572e+07	1.16905e+07	1.31455e+07	478945	1.37997e+07	8.06922e+06	8.22798e+06	7.97359e+06	1.14507e+07	5.91204e+06	1.08869e+07	1.11653e+07	1.48391e+07	2.0138e+07	6.82148e+06	1.38516e+07	1.77843e+07	8.79392e+06	4.13189e+06	1.95936e+07	1.12722e+07	3.34054e+06	6.59273e+06	2.29714e+07	1.3917e+07	1.30145e+07	6.25118e+06	6.25976e+06	1.11322e+07	1.55195e+07	1.67301e+07	1.11285e+07
		C12204
		C02379
		C00779
		C16982
		C10470
		C10477
		C11233
		C09974
	198.104	C14340	199.1117#493.933#[194][M]+#	1.98546e+06	1.19436e+06	1.44048e+06	937229	349585	2.21545e+06	2.5666e+06	234297	2.11651e+06	885416	440969	1.27512e+06	739918	1.02481e+06	924747	1.35785e+06	976790	70012.8	1.08917e+06	655142	615306	750869	1.58393e+06	573599	1.62773e+06	2.15349e+06	1.52826e+06	3.40737e+06	701917	1.90219e+06	3.31759e+06	979420	444343	1.41098e+06	1.23392e+06	356848	765775	2.08804e+06	1.18916e+06	1.9311e+06	902042	973964	2.17491e+06	1.77805e+06	2.2606e+06	2.24538e+06
	198.104	C14340	199.1117#632.299#[195][M]+#	2.06475e+06	4.05487e+06	2.95398e+06	3.01995e+06	269790	5.22988e+06	5.37061e+06	442919	2.40128e+06	2.98438e+06	804582	5.50802e+06	2.35751e+06	5.61439e+06	2.05143e+06	3.89357e+06	3.12538e+06	470070	1.45266e+06	1.25165e+06	1.47796e+06	2.93672e+06	3.77112e+06	2.51596e+06	3.74399e+06	4.3206e+06	1.3837e+06	1.21957e+06	3.48193e+06	8.40365e+06	3.92345e+06	2.33482e+06	573634	2.67543e+06	671109	1.254e+06	1.34882e+06	2.10275e+06	362534	1.74955e+06	1.29024e+06	2.08129e+06	669621	1.27088e+06	538029	946182
	199.194	C13831	200.2009#850.129#[200][M]+#	958257	1.95097e+08	1.47415e+08	165912705	9.2745e+07	3.90363e+07	1.70474e+06	270073	4.16953e+06	4.2316e+07	257412	1.31382e+07	4.15678e+06	7.04576e+07	1.4617e+08	1.65711e+08	1.27094e+08	197661	9.50694e+06	2.92197e+07	2.52554e+07	3.84353e+07	2.42851e+07	4.35224e+07	1.16274e+06	4.77958e+07	5.0737e+07	4.52726e+07	5.37398e+07	2.16381e+07	1.0704e+07	1.4663e+08	8.51142e+07	4.69522e+07	281513	117226311	1.19772e+07	2.64253e+07	2.4679e+07	3.48982e+07	3.03972e+07	3.62827e+07	1.07337e+07	4.48101e+07	3.807e+07	4.13671e+07
	202.216	C00750	203.2231#170.456#[210][M]+#	1.42912e+07	2.88901e+07	3.52993e+07	3.88998e+07	1.06335e+07	3.17109e+07	3.72689e+07	1.2246e+07	4.1394e+07	5.34022e+07	1.6925e+07	3.3772e+07	3.26708e+07	5.31315e+07	8.81889e+07	5.36167e+07	1.67859e+08	2.19936e+07	5.24573e+06	4.86052e+06	4.08376e+06	5.5011e+06	1.36047e+07	6.79208e+06	3.04783e+07	3.22731e+07	2.06692e+07	1.36681e+07	9.27798e+06	1.81646e+07	5771597	3.71342e+06	3.85934e+06	1.06389e+07	4.85727e+06	2.33239e+06	1.37198e+06	4.29873e+06	3.62363e+06	5.57929e+06	3.34292e+06	2.06453e+06	6.35902e+06	5.15691e+06	6.57999e+06	7.42678e+06
	203.079	C12986	204.0865#183.76#[211][M]+#[M+H]+ 203.079	2.63126e+08	1.83941e+08	254576049	2.27619e+08	5.95246e+07	2.9307e+08	2.38335e+08	3.17729e+07	1.28272e+08	1.71933e+08	7.81747e+07	2.86244e+08	1.82076e+08	2.65247e+08	2.17111e+08	527125931	3.66168e+08	2.94482e+07	2.62264e+08	2.46188e+08	436787661	2.68748e+08	5.6879e+08	3.53289e+08	3.69676e+08	343001631	4.44251e+08	4.45442e+08	3.21011e+08	5.52091e+08	3.98015e+08	3.76323e+08	8.0799e+07	3.50335e+08	2.74099e+08	1.29756e+08	3.04322e+08	3.46593e+08	3.70766e+08	4.51476e+08	3.45886e+08	3.00277e+08	4.41963e+08	2.87954e+08	5.69806e+08	4.61426e+08
		C15383
	204.09	C00078	205.0972#477.093#[214][M]+#[M+H+NH3]+ 187.064	2.32387e+07	2.49395e+07	1.95671e+07	1.89029e+07	4.29457e+06	3.77104e+07	1.02591e+08	5.3631e+06	2.77662e+07	3.08407e+07	4.4258e+07	3.13929e+07	1.66962e+07	5.69939e+07	3.50573e+07	9.2349e+06	1.20987e+07	3.26404e+06	8.73377e+06	4.47339e+06	4.85255e+06	4.86207e+06	6.21771e+06	4.9728e+06	2.29504e+07	2.53521e+07	5.30246e+07	3.08926e+07	3.49585e+07	3.88e+07	1.06861e+07	4.59191e+06	5.26003e+06	2.09242e+07	6.27952e+06	3.47554e+06	4.53896e+06	1.13066e+07	6.94084e+06	9.27436e+06	8.73713e+06	1.44514e+07	8.8187e+06	1.45435e+07	9.3762e+06	2.0182e+07
		C00806
		C00525
		C07839
		C10968
		C00807
		C10743
		C14916
	410.1	C12422	206.0574#424.973#[215][M]2+#	235693	282380	288783	278700	291038	285136	279874	295268	225542	256500	244947	236112	292675	281361	257318	323486	151808	239506	181948	104329	346894	244729	400217	485850	66677.1	167318	204769	142048	268879	665132	2.30674e+06	1.64284e+06	333311	5.2245e+06	1.84363e+06	321220	1.10626e+06	2.52705e+06	2461991	1.63734e+06	1.27374e+06	1.49877e+06	196826	3.22288e+06	4.23642e+06	1.57843e+06
		C12423
		C10949
	205.095	C15481	206.1023#196.785#[216][M]+#[M+Na+HCOOH]+ 137.104 [M+Na]+ 183.104	6.44525e+06	6.09333e+06	8.42305e+06	4.88073e+06	731344	1.16004e+07	1.86717e+07	298788	5.46888e+06	4.57249e+06	2.26068e+06	8.47044e+06	4.47456e+06	8.40102e+06	7.36881e+06	1.90328e+07	1.11365e+07	389041	5.35352e+06	5.24929e+06	6.54103e+06	7.66748e+06	1.41221e+07	1.06091e+07	6.15373e+06	5.26445e+06	8.56318e+06	7.65734e+06	5.51683e+06	1.26936e+07	1.96182e+07	8.39758e+06	1.25518e+06	2.05179e+07	1.09546e+07	3.67022e+06	7.3153e+06	1.86442e+07	1.28562e+07	1.73461e+07	1.25649e+07	1.30558e+07	6.7305e+06	7.47355e+06	1.18539e+07	7.54856e+06
		C15480
	206.043	C05662	207.05#398.793#[220][M]+#[M+H]+ 206.041	3.20836e+07	2.40053e+07	2.79562e+07	1.43881e+07	9.09001e+06	3.37043e+07	2.35283e+07	1.3814e+06	3.93963e+07	1.88917e+07	10373774	1.71882e+07	1.23872e+07	2.40077e+07	3.04365e+07	7.38205e+06	9.58468e+06	647213	667619	1.05901e+06	603617	718809	1.17323e+06	2.63722e+06	1.97504e+07	2.13996e+07	1.20742e+07	2.47402e+07	3.18255e+06	7.64239e+06	494324	514467	7.27405e+06	1.85765e+06	202990	205142	2.41645e+06	206619	3.59665e+06	70045.8	131637	395540	1.55362e+07	6.34279e+06	8.84966e+06	4.9276e+06
		C01251
		C04593
		C02225
		C00725
		C16241
	206.058	C14086	207.0652#483.6925#[221][M]+#[M+K]+ 168.098 [M+H-H20]+ 224.07	1.72855e+06	923023	1.80069e+06	686855	340265	2.96344e+06	2.89543e+06	219730	2.68922e+06	706583	326681	1.45684e+06	1.27651e+06	1.97036e+06	1.57033e+06	2.12668e+06	3.16781e+06	219307	2.35755e+06	2.39251e+06	2.26894e+06	1.90151e+06	3.33655e+06	1.64274e+06	1.2092e+06	1.30502e+06	1.71591e+06	2.46847e+06	1.70871e+06	2.46836e+06	5.28385e+06	1.87252e+06	556018	3.06516e+06	2.89344e+06	912612	1.70997e+06	4.48922e+06	2.90823e+06	2.7114e+06	2.36792e+06	2.16412e+06	1.34282e+06	1.5556e+06	1.78642e+06	1.78256e+06
		C14085
		C14092
		C09012
		C09311
	206.131	C02185	207.138#608.742#[222][M]+#	483252	4.02308e+06	4.38208e+06	4.4438e+06	384849	2.96945e+06	7.05406e+06	1.0539e+06	1.40855e+06	2.86924e+06	622376	7.18627e+06	3.20171e+06	4.23858e+06	2.24901e+06	6.6821e+06	3.43181e+06	439585	5.76465e+06	1.85669e+06	2.98748e+06	3.47894e+06	6.42759e+06	4.58394e+06	4.4183e+06	5.5268e+06	1.3659e+06	2.21568e+06	3.90271e+06	7.70617e+06	1.02908e+07	3.45713e+06	1.26238e+06	7.90828e+06	2.87314e+06	1.94153e+06	4.84815e+06	7.57224e+06	3.49072e+06	6.1396e+06	4.24544e+06	4.99826e+06	1.15697e+06	4.53484e+06	1.97042e+06	3.80563e+06
		C01588
	206.131	C01588	207.138#544.292#[223][M]+#[M+H]+ 206.131	4.6416e+06	7.04344e+06	7.05943e+06	5.59445e+06	905458	7.41536e+06	1.05624e+07	1.12322e+06	3.98088e+06	5.62437e+06	1.75728e+06	1.13744e+07	5.33906e+06	1.40914e+07	5.66512e+06	1.01175e+07	9.74256e+06	990238	1.12116e+07	4.53379e+06	6.87218e+06	8.34604e+06	1.43947e+07	7.95225e+06	1.35679e+07	1.65825e+07	5.69137e+06	7.88062e+06	7.21179e+06	1.59987e+07	2.81666e+07	8.74699e+06	2.9407e+06	2.69861e+07	1.18795e+07	3.8144e+06	1.33662e+07	17431773	7.21613e+06	1.30558e+07	1.27217e+07	2.14062e+07	5.0995e+06	1.63632e+07	8.77993e+06	1.37713e+07
		C02185
	206.131	C02185	207.1379#521.693#[224][M]+#[M+H]+ 206.131	1.41855e+07	3.00404e+07	2.9068e+07	2.52696e+07	2.02233e+06	2.53459e+07	3.98801e+07	4.58003e+06	9.44259e+06	2.17505e+07	6.94371e+06	5.38515e+07	2.46732e+07	5.9632e+07	2.40488e+07	4.94179e+07	4.18799e+07	4.30392e+06	3.0569e+07	1.66763e+07	2.76697e+07	2.97939e+07	5.63879e+07	2.86474e+07	4.02664e+07	5.0053e+07	1.85055e+07	1.51888e+07	3.19204e+07	6.46138e+07	1.03354e+08	3.5726e+07	1.14815e+07	5.37891e+07	2.34209e+07	1.93496e+07	2.92739e+07	4.21703e+07	1.68812e+07	3.78573e+07	2.95974e+07	2.85483e+07	1.02262e+07	3.68681e+07	1.90288e+07	3.3862e+07
		C01588
	208.11	C04561	209.1173#551.895#[226][M]+#[M+H+HCOOH]+ 162.106	551727	658166	753517	971188	280395	1.09877e+06	2.10656e+06	289167	1.25249e+06	627978	830761	1.54518e+06	758126	826322	1.05789e+06	1.20807e+06	1.45497e+06	285127	2.91211e+06	559358	765937	283579	970693	468598	4.14394e+06	3.40052e+06	1.63187e+06	1.69683e+06	1.81931e+06	3.38494e+06	2.1606e+06	697399	322461	2.31007e+06	756933	574918	530545	1.98386e+06	852024	2.00773e+06	854113	757052	2.27761e+06	3.38447e+06	3.35634e+06	2.20536e+06
		C10430
		C17821
		C04562
		C10451
		C16975
		C15765
		C17846
		C10390
	208.146	C14236	209.1536#707.188#[227][M]+#	1561237	4.30786e+06	2.74261e+06	4.06351e+06	606591	1.69741e+06	3.72024e+06	776971	880293	3.94367e+06	1.27359e+06	5.04507e+06	2.30696e+06	4.30699e+06	2.82884e+06	5.22945e+06	4.52069e+06	651258	2.63121e+06	1.69688e+06	2.94613e+06	2.26672e+06	4.01638e+06	2.74828e+06	4.43757e+06	5.12779e+06	2.11398e+06	1.22354e+06	4.17045e+06	8.09138e+06	6.90386e+06	4.28338e+06	1.48754e+06	7.67765e+06	1.95743e+06	1.35914e+06	2.8499e+06	4.86978e+06	2.07727e+06	3.93349e+06	4.4039e+06	2.95068e+06	665768	4.11341e+06	2.5782e+06	4.51324e+06
	424.141	C07602	213.0778#529.231#[237][M]2+#[M+H+K]2+ 386.192	1.31658e+06	1.04973e+06	893944	1.1939e+06	1.20089e+06	298007	827331	1.084e+06	1.05922e+06	994428	1.00977e+06	1.65112e+06	617340	1.07834e+06	824857	1.59119e+06	1.20844e+06	812309	870185	482343	774245	600001	1.42775e+06	750813	1.26598e+06	1.69534e+06	599151	469173	832807	1.63577e+06	2.43125e+06	1.60044e+06	328726	2.81471e+06	671090	452472	915441	1.09472e+06	797801	1.00461e+06	1.16732e+06	901991	254021	947917	842817	1.03645e+06
		C16816
		C09309
		C07604
	214.132	C01909	215.139#247.183#[244][M]+#	1.48453e+07	1.25596e+07	1.93203e+07	1.43906e+07	4.59456e+06	2.88548e+07	1.61893e+07	1.66974e+06	1.74771e+07	1.4094e+07	5.84083e+06	2.22581e+07	1.46413e+07	2.08275e+07	1.28402e+07	2.03858e+07	2.68996e+07	1.82494e+06	8.41905e+06	9.68865e+06	1.26281e+07	1.15502e+07	1.68408e+07	1.20432e+07	1.33445e+07	1.57785e+07	1.12467e+07	1.61176e+07	1.0727e+07	1.70934e+07	2.26162e+07	8.81178e+06	4.68974e+06	1.66516e+07	1.13395e+07	8.49441e+06	1.15331e+07	2.19398e+07	1.67052e+07	3.56459e+07	2.08165e+07	1.43506e+07	5.75055e+06	7.39109e+06	1.09394e+07	1.07927e+07
	214.132	C01909	215.139#336.344#[245][M]+#	4.68845e+06	4.4154e+06	5.23329e+06	2.78876e+06	718134	7.78143e+06	4.75584e+06	177885	6.04432e+06	3.01496e+06	890481	4.35623e+06	2.55829e+06	7.52979e+06	4.96613e+06	6.59216e+06	7.87696e+06	190681	2.39179e+06	3.00372e+06	3.56182e+06	3.01557e+06	5.07272e+06	2.93527e+06	4.40177e+06	5.00679e+06	4.6358e+06	4.98713e+06	3.50025e+06	5.04171e+06	6.41518e+06	2.9609e+06	833218	5.84501e+06	3.08808e+06	1.05701e+06	2.39304e+06	5.99032e+06	3.92223e+06	9.08159e+06	5.08344e+06	3.43778e+06	2.04911e+06	2.57049e+06	3.96734e+06	3.49067e+06
	214.132	C01909	215.139#210.754#[246][M]+#	9.3904e+06	5.5167e+06	8.41118e+06	1.80869e+06	9.63646e+06	1.71295e+07	1.17212e+07	492518	7.59846e+06	1.98682e+06	3.12249e+06	3.02845e+06	1.91729e+06	1.60345e+07	9.70891e+06	1.15304e+07	1.4831e+07	307121	7.36407e+06	7.3383e+06	8.85886e+06	7.36164e+06	1.21385e+07	5.93193e+06	6.7709e+06	7.06698e+06	6.27678e+06	1.22352e+07	8.49729e+06	1.20125e+07	1.40152e+07	1.01668e+07	5.60799e+06	1.81305e+07	7.06231e+06	708085	8.67434e+06	1.57296e+07	1.19858e+08	1.86182e+07	4.65203e+06	1.03562e+07	6.31869e+06	4.85351e+06	6.62918e+06	7.72901e+06
	216.111	C15700	217.1182#200.1235#[255][M]+#[M+H]+ 216.112 [M+H-C5H8O4]+ 348.161	1.81273e+07	1.24895e+07	1.54588e+07	2.00026e+07	1.26716e+06	2.75944e+07	2.51694e+07	589238	1.28016e+07	1.62323e+07	1.55457e+06	1.78248e+07	6.75621e+06	1.60264e+07	9.65121e+06	4.72532e+07	1.40572e+07	426696	8.02541e+06	5.97395e+06	8.24212e+06	8.4137e+06	1.21359e+07	1.1193e+07	1.51872e+07	1.29168e+07	1.02627e+07	4.04049e+07	5.98534e+06	1.61671e+07	2.2407e+07	1.24341e+07	1.27348e+06	2.87342e+07	8.91757e+06	3.28221e+06	5.85983e+06	1.98598e+07	1.1701e+07	2.88412e+07	1.23849e+07	1.30464e+07	1.96591e+07	1.48334e+07	1.54061e+07	3.2404e+07
	218.094	C09006	219.1016#611.359#[263][M]+#	1.12999e+06	1.35627e+06	911543	589955	598196	2.49834e+06	3.83259e+06	329987	1.52251e+06	538631	1.09783e+06	1.6581e+06	1.29051e+06	952603	1.85071e+06	639446	5.26785e+06	111191	4.33254e+06	987272	1.2158e+06	1.31382e+06	7.36901e+06	3.37073e+06	2.25072e+06	2.31388e+06	1.00327e+07	3.62969e+06	1.05508e+06	1.24586e+06	4.22376e+06	626184	334965	5.41045e+06	1.3985e+06	380466	2.72354e+06	6.34839e+06	9.61333e+06	1.81319e+07	1.22298e+06	875240	5.42713e+06	1.37701e+07	3.4844e+07	1.39024e+07
		C08979
		C08744
	218.09	C03738	219.0976#204.386#[264][M]+#[M+H-CO2]+ 262.088	4.55576e+07	3.16683e+07	2.91485e+07	4.44354e+07	3.40907e+06	6.145e+07	1.19452e+08	3.9061e+06	5.36035e+07	4.06958e+07	2.43512e+07	4.33395e+07	2.02211e+07	3.82938e+07	6.06553e+07	62784430	5.21647e+07	1.26667e+06	4.77564e+06	4.37383e+06	8.83581e+06	5.00987e+06	1.71342e+07	1.52142e+07	3.39898e+07	2.84719e+07	3.17228e+07	4.16503e+07	1.50566e+07	2.10321e+07	1.448e+08	3.43605e+07	1.92666e+07	2.05455e+08	2.34571e+07	9.76312e+06	5.3825e+06	8.57283e+07	5.59058e+06	7.96449e+06	2.96246e+07	1.7487e+07	2.08866e+07	2.43152e+07	1.21617e+07	1.20701e+07
	219.111	C00864	220.118#414.829#[267][M]+#[M+H]+ 219.111	2.0248e+07	1.84931e+07	1.84081e+07	1.34107e+07	4.00576e+06	2.72308e+07	2.33094e+07	1.1436e+06	2.24252e+07	1.29472e+07	4.70374e+06	1.77106e+07	7.7821e+06	3.54438e+07	2.04771e+07	1.44474e+07	3.2739e+06	1.14323e+06	6.1752e+06	3.31031e+06	3.20265e+06	5.80874e+06	1.16684e+07	4.71448e+06	2.14176e+07	1.51416e+07	1.81672e+07	1.18239e+07	7.82285e+06	2.10685e+07	2.35685e+06	837828	2.38547e+06	3.51673e+06	1.27136e+06	210984	625288	3.68782e+06	2.02263e+06	3.2766e+06	966719	2.11745e+06	8.73919e+06	8.6224e+06	1.62897e+07	1.20802e+07
		C00371
		C15545
	219.111	C00864	220.1178#183.256#[268][M]+#[M+K]+ 181.159	1.80614e+08	4.20554e+07	2.64316e+07	7.42826e+07	1.19951e+07	1.32796e+08	1.9834e+08	1.03667e+07	1.42976e+07	2.39657e+07	1.13838e+07	9.00676e+07	5.82468e+07	3.68305e+07	3.29698e+07	7.71495e+07	2.62539e+07	9.68034e+06	7.14743e+07	3.64592e+07	3.43669e+07	7.15979e+07	2.25607e+07	3.77263e+07	4.26765e+07	5.00832e+07	4.00636e+07	1.53886e+08	6.334e+07	3.47206e+07	1.36722e+08	2.92863e+07	1.82909e+07	9.85724e+07	2.05165e+07	2.20387e+07	3.37937e+07	4.40946e+07	5.88615e+07	7.71676e+07	1.95129e+07	1.97794e+07	1.01313e+08	2.91987e+07	4.87553e+07	8.70672e+07
		C00371
		C15545
	219.111	C00864	220.1179#202.421#[269][M]+#[M+H]+ 219.114	5.34349e+07	1.85756e+07	2.61931e+07	2.46363e+07	5.00002e+06	5.2357e+07	7.57353e+07	1.44386e+06	1.7773e+07	1.5644e+07	7.08589e+06	3.22335e+07	1.86098e+07	2.67841e+07	2.31852e+07	3.85314e+07	2.65038e+07	1.82894e+06	3.82749e+07	1.79805e+07	2.01659e+07	2.90093e+07	2.47644e+07	2.39952e+07	2.4052e+07	2.23825e+07	3.27232e+07	5.47433e+07	2.76104e+07	2.83476e+07	6.18893e+07	1.57379e+07	6.22693e+06	5.14746e+07	1.55645e+07	9.61698e+06	1.43842e+07	2.40987e+07	2.94076e+07	4.42385e+07	1.62219e+07	1.44189e+07	35657906	1.90483e+07	3.93241e+07	3.68474e+07
		C00371
		C15545
	220.085	C00643	221.0921#311.4625#[275][M]+#	867554	1.056e+06	2.89811e+06	889007	142119	479804	2.10292e+06	246488	2.72878e+06	993187	361865	1.37958e+06	591620	2.03983e+06	1.55869e+06	3.0448e+06	4.03673e+06	180972	1.38542e+06	1.30794e+06	2.05621e+06	1.16084e+06	3.37882e+06	75645.3	3.21419e+06	3.09029e+06	6.72845e+06	3.39929e+06	1.7869e+06	3.29964e+06	7.71921e+06	2.97948e+06	319497	9.41246e+06	5.3735e+06	538976	2.90202e+06	5.77731e+06	6.53588e+06	9.5456e+06	5.53728e+06	3.98895e+06	1.67949e+06	2.33723e+06	3.39877e+06	1.72305e+06
		C01017
		C09985
	220.085	C00643	221.0921#379.482#[276][M]+#	5.83009e+06	3.70878e+06	8.63249e+06	2.95615e+06	769456	9.28835e+06	5.70903e+06	159047	7.79098e+06	3.19531e+06	1.03684e+06	4.85027e+06	1.94712e+06	6.04218e+06	4.54179e+06	5.27904e+06	6.59566e+06	286569	2.30141e+06	1.86289e+06	3.2139e+06	2.89598e+06	7.55026e+06	3.08997e+06	7.12864e+06	7.09063e+06	8.3043e+06	8.23595e+06	3.97808e+06	7.16947e+06	6.84318e+06	2.27271e+06	672307	5.44284e+06	4.96341e+06	1.57321e+06	3.14327e+06	3.4656e+06	4.02232e+06	9.82986e+06	4.06745e+06	4.12237e+06	5.26664e+06	3.45371e+06	5.17998e+06	4.28928e+06
		C01017
		C09985
	223.121	C16704	224.1281#440.077#[278][M]+#	1.15744e+06	1.50698e+06	1.44223e+06	1.29806e+06	3.01945e+06	1.74335e+06	2.35934e+06	188782	421412	1.2292e+06	297096	2.3068e+06	1.63551e+06	2.48636e+06	1.81715e+06	2.24117e+06	2.8007e+06	175822	1.97502e+06	1.87036e+06	2.81611e+06	2.00363e+06	6.54521e+06	2.00653e+06	2.56735e+06	3.19073e+06	3.14995e+06	1.58453e+06	2.38939e+06	4.63106e+06	4.57943e+06	1.64433e+06	458663	3.8993e+06	1.13953e+06	705716	2.40778e+06	3.66065e+06	3.77722e+06	2.9943e+06	3.7238e+06	2.25528e+06	1.5136e+06	3.16664e+06	5.52062e+06	2.76679e+06
		C12058
		C13139
		C13138
	224.068	C00482	225.0757#483.928#[279][M]+#[M+H]+ 224.07 [M+H-C6H10O5]+ 386.121	894150	480972	887309	315286	140995	1.533e+06	1.6182e+06	76436.6	1.36547e+06	299865	141585	762235	631573	1.03675e+06	747392	1.15877e+06	1.66322e+06	154146	1.31418e+06	1.20393e+06	1.20107e+06	959204	1.71852e+06	913488	646381	689389	895863	1.40165e+06	669774	863789	2.83655e+06	1.05159e+06	278168	1.52586e+06	1.46008e+06	492615	941838	2.44199e+06	1.59606e+06	1.52826e+06	1.29894e+06	1.19482e+06	781652	925129	1.15254e+06	1.01149e+06
	449.1	C10983	225.5572#675.357#[280][M]2+#	1.29456e+06	861934	1.32816e+06	1.26231e+06	128366	2.27647e+06	2.14192e+06	209052	708715	676096	183733	2.98236e+06	1.62011e+06	2.17076e+06	1.28376e+06	2.03637e+06	2.56976e+06	181548	1.26342e+06	1.11958e+06	2.74084e+06	1.81145e+06	7.67276e+06	2.37225e+06	1.30561e+06	1.45927e+06	779945	1.542e+06	2.62655e+06	5.17279e+06	4.47213e+06	1.13432e+06	345459	1.78288e+06	911546	770536	2.79281e+06	1.66936e+06	1.21859e+06	1.96041e+06	3.04482e+06	2.07616e+06	575929	1.3206e+06	1.09002e+06	2.51239e+06
	226.009	C15397	227.0162#257.567#[285][M]+#	9.77459e+07	6.51649e+07	7.25701e+07	5.61465e+07	2.90781e+07	7.45594e+07	1.47091e+08	7.07778e+06	1.33008e+08	5.41185e+07	2.26757e+07	6.48637e+07	5.87788e+07	9.47245e+07	1.32544e+08	5.42796e+07	9.34093e+07	3.85577e+06	2.48151e+07	2.37953e+07	3.1233e+07	2.40362e+07	4.10879e+07	2.62628e+07	5.29756e+07	5.76631e+07	4.51814e+07	8.7787e+07	2.73847e+07	5.64755e+07	41953719	2.48645e+07	2.1093e+07	4.92829e+07	3.62718e+07	1.03537e+07	2.32003e+07	4.71246e+07	4.87886e+07	3.89013e+07	3.68913e+07	3.02586e+07	4.53469e+07	4.14622e+07	5.48331e+07	2.8378e+07
	226.083	C09780	227.0904#175.7#[287][M]+#	1.28484e+07	1.88642e+07	1.45283e+07	1.3567e+07	6.41516e+06	1.14391e+07	1.67169e+07	3.78454e+06	1.62994e+07	1.65757e+07	6.81609e+06	1.2026e+07	1.0138e+07	1.57643e+07	1.5634e+07	1.6903e+07	1.83317e+07	2.46831e+06	6.99096e+06	6.39923e+06	5.00343e+06	6.44639e+06	4.69069e+06	2.0251e+06	16651875	1.25924e+07	8.83973e+06	9.99043e+06	1.09952e+07	8.43953e+06	4.05822e+06	5.08349e+06	8.53174e+06	9.46635e+06	1.54418e+06	4.63466e+06	986907	5.75731e+06	688448	649378	1.78333e+06	1.24402e+06	1.11743e+07	1.12124e+07	4.55204e+06	8.76535e+06
	226.168	C04277	227.1754#443.0645#[292][M]+#[M+H]+ 226.169	1.25521e+07	1.66783e+07	2.69864e+07	1.11191e+07	4.14202e+06	1.65168e+07	7.72045e+07	6.71154e+06	7.6345e+07	4.80008e+07	3.35908e+07	5.54553e+07	6.34372e+06	1.30791e+07	9.44206e+06	1.85826e+07	3.12247e+07	1.43238e+06	5.0026e+07	8.20325e+07	9.50634e+07	3.92461e+07	125628572	5.08385e+07	1.13382e+08	67478904	7.90029e+07	6.87327e+07	4.13003e+07	6.91474e+07	2.14671e+07	8.976e+06	1.11603e+07	1.69402e+07	8.04129e+06	4.01374e+06	7.60279e+07	6.01961e+07	6.78324e+07	9.35231e+07	1.03816e+08	7.13415e+07	1.14131e+08	5.31581e+07	6.46859e+07	1.02028e+08
	228.075	C00526	229.0819#199.2525#[298][M]+#	1.02383e+07	8.22269e+06	1.67078e+07	5.89151e+06	1.58563e+06	1.46984e+07	2.07794e+07	232213	1.41502e+07	7.88142e+06	1.04591e+06	1.21086e+07	5.54088e+06	1.2426e+07	1.29868e+07	1.70975e+07	2.44588e+07	164006	8.51624e+06	5.32868e+06	1.13252e+07	8.79379e+06	2.06825e+07	1.10405e+07	1.43167e+07	1.45998e+07	1.2092e+07	2.03648e+07	7.96782e+06	2.1398e+07	1.89756e+07	6.88529e+06	1.17736e+06	1.29101e+07	9.7461e+06	2.52075e+06	7.52219e+06	1.14658e+07	1.04024e+07	1.7932e+07	1.34269e+07	1.04006e+07	1.48697e+07	9.49834e+06	2.12537e+07	1.01992e+07
	228.111	C13733	229.1183#203.3215#[299][M]+#[M+H-HCOOH]+ 274.113	5.99938e+06	6.56752e+06	1.58896e+07	5.5552e+06	1.69215e+06	1.19609e+07	9.10316e+06	430404	1.11395e+07	8.10236e+06	2.87825e+06	8.95296e+06	4.35851e+06	6.84748e+06	8.05602e+06	1.26375e+07	1.08643e+07	307803	5.34056e+06	4.75225e+06	7.34831e+06	4.71833e+06	1.0644e+07	5.71137e+06	1.20321e+07	9.09038e+06	1.18781e+07	1.49266e+07	7.10106e+06	1.11044e+07	8.62476e+06	4.85147e+06	1.77358e+06	1.0423e+07	7.51678e+06	1.53533e+06	4.20233e+06	7.23913e+06	7.58011e+06	9.68453e+06	8.99991e+06	5.88921e+06	7.13639e+06	6.5465e+06	1.29797e+07	7.74493e+06
	228.115	C13624	229.1223#754.067#[300][M]+#	1.3391e+06	4.7596e+06	3.52498e+06	2.33449e+06	2.78776e+06	6.91241e+06	5.78879e+06	410539	1.31412e+06	2.04842e+06	934780	5.61637e+06	8.81061e+06	1.35221e+07	7.9943e+06	2.34537e+07	2.81368e+07	1.17628e+06	1.25095e+06	4.24463e+06	4.80458e+06	6.73982e+06	1.3744e+07	7.19772e+06	1.01581e+06	1.32091e+06	507876	887171	6.5363e+06	1.26331e+07	2.09712e+07	1.28758e+07	7.37482e+06	6.27328e+06	9.40558e+06	7.05356e+06	4.06844e+06	7.79639e+06	2.7847e+06	5.10951e+06	6.07021e+06	4.8193e+06	643253	892932	826819	462852
		C15210
		C17424
		C10371
	231.162	C11789	232.1695#673.289#[310][M]+#	3.4286e+06	3.33016e+06	3.21795e+06	1.65597e+06	750810	2.68311e+06	2.11167e+06	412653	2.67141e+06	2.552e+06	824830	2.44036e+06	1.62599e+06	3.76629e+06	5.97828e+06	3.19151e+06	3.69678e+06	369597	731771	625207	172760	32664.5	427000	374276	1.77489e+06	1.3688e+06	1.06803e+06	3.35508e+06	578394	560302	4.1935e+06	3.75697e+06	748546	3.19148e+06	2.42785e+06	919296	455200	1.10423e+06	542447	1.00942e+06	776230	1.10063e+06	1.69781e+06	2.14914e+06	1.69194e+06	1.30139e+06
	464.136	C16422	233.0752#493.951#[314][M]2+#	3.04261e+06	1.95915e+06	2.23783e+06	1.51815e+06	552722	3.49383e+06	3.71023e+06	188114	3.36843e+06	1.4567e+06	738806	2.16537e+06	1.20277e+06	1.66386e+06	1.52451e+06	1.95928e+06	1.56027e+06	291203	1.80286e+06	1.0123e+06	1.11331e+06	1.20229e+06	2.25991e+06	992825	2.04287e+06	2.62372e+06	2.03646e+06	4.18629e+06	1.11598e+06	2.04271e+06	4.19147e+06	1.46077e+06	758652	1.90912e+06	2.0894e+06	654374	1.2012e+06	3.04945e+06	1.82811e+06	2.72062e+06	1.14231e+06	1.57797e+06	2.90047e+06	2.21857e+06	2.83336e+06	2.99268e+06
	233.954	C03575	234.9612#163.6065#[317][M]+#[M+Na+NaCOOH]+ 143.993 [M+Na+NaCOOH]+ 143.993	6.779e+07	1.02484e+08	1.14297e+08	6.35945e+07	2.0255e+07	6.14147e+07	1.38772e+08	5.18468e+06	1.39948e+08	3.97644e+07	5.85433e+06	5.14659e+07	4.4194e+07	8.81715e+07	9.73716e+07	5.236e+07	1.05226e+08	1.74753e+06	5.95124e+07	2.01556e+07	1.30887e+07	2.87547e+07	5.96235e+07	1.57342e+07	1.72641e+08	1.43014e+08	5.03832e+07	5.89443e+07	1.58472e+07	4.75682e+07	8.23122e+07	2.05656e+07	1.38076e+07	3.6302e+07	3.96713e+07	6.78643e+06	4.0638e+07	4.68103e+07	4.01801e+07	2.94571e+07	1.74374e+07	3.34131e+07	7.81939e+07	6.03896e+07	8.68921e+07	6.64243e+07
	234.126	C18036	235.1329#493.991#[318][M]+#[M+H+HCOOH]+ 188.122 [M+Na]+ 212.148	2.25903e+06	1.31767e+06	1.65144e+06	1.09522e+06	434034	2.46362e+06	2.95228e+06	189720	2.51097e+06	1.07392e+06	568379	1.54954e+06	892558	1.284e+06	1.15479e+06	1.61395e+06	1.28228e+06	142853	1.34189e+06	795363	871159	943786	1.89403e+06	771589	1.9416e+06	2.60059e+06	1.79755e+06	4.10299e+06	949170	2.26296e+06	3.75359e+06	1.20892e+06	538266	1.71474e+06	1.55951e+06	447285	1.01857e+06	2.6494e+06	1.37995e+06	2.39317e+06	1.09722e+06	1.23539e+06	2.69751e+06	2.23497e+06	2.91647e+06	2.89707e+06
	234.126	C18036	235.1328#632.302#[319][M]+#[M+H+HCOOH]+ 188.122	2.26508e+06	3.73636e+06	3.35918e+06	3.1327e+06	300816	6.11139e+06	5.50813e+06	558000	2.33229e+06	3.37879e+06	950399	5.98511e+06	2.31343e+06	5.98624e+06	2.24746e+06	4.16691e+06	3.74647e+06	506886	1.49683e+06	1.16335e+06	1.4684e+06	2.92673e+06	3.86142e+06	2.80781e+06	3.94149e+06	4.54249e+06	1.3746e+06	1.2155e+06	3.96905e+06	9.06075e+06	3.42503e+06	2.51122e+06	664228	2.90206e+06	767398	1.29119e+06	1.40092e+06	2.37839e+06	395284	2.0026e+06	1.56448e+06	2.27043e+06	742189	1.45423e+06	766856	1.28979e+06
	234.162	C17609	235.1692#867.987#[320][M]+#	2.81311e+07	3.41633e+07	3.36508e+07	3.86924e+07	3.15155e+07	3.24703e+07	2.73415e+07	1.68773e+07	2.74977e+07	3.33889e+07	1.31367e+07	3.05964e+07	3.56507e+07	2.97519e+07	3.50127e+07	3.42363e+07	3.39037e+07	1.14074e+07	2.48678e+07	3.085e+07	2.95759e+07	3.17535e+07	3.29245e+07	4.65016e+07	2.61517e+07	4.30566e+07	3.22612e+07	3.19063e+07	3.62755e+07	2.93101e+07	2.70465e+07	3.4923e+07	3.97371e+07	2.9706e+07	1.28114e+07	3.00295e+07	2.68826e+07	2.986e+07	4.23593e+07	2.90607e+07	3.75204e+07	3.12192e+07	2.67251e+07	4.00528e+07	2.70955e+07	3.06256e+07
		C09350
		C09399
		C09686
		C16942
		C17504
		C09677
		C09376
		C09721
		C17489
		C09739
		C09712
		C09409
		C16949
		C17492
		C17090
		C17491
		C09743
	472.126	C06915	237.0701#554.852#[322][M]2+#[M+H+K]2+ 434.174	6.77529e+06	6.87438e+06	354627	417836	6.24387e+06	648977	1.96894e+06	5.39654e+06	5.19589e+06	4.91508e+06	4.82637e+06	443172	401657	522609	503785	548005	480995	3.49539e+06	3.85491e+06	1.65146e+06	1.33082e+07	6.33768e+06	3.36202e+06	1.9633e+06	4.40888e+06	1.93999e+06	2.69642e+07	4.62039e+06	1.15006e+07	5.60321e+06	3.13612e+06	781838	783356	1.51049e+06	820217	1.65906e+06	9.99995e+06	7.14838e+06	6.99608e+06	3.052e+06	4.36376e+06	1.25982e+06	6.0974e+06	2.48867e+07	6.53923e+07	8.30787e+06
	240.063	C05817	241.0705#188.1345#[326][M]+#[M+K+NH3]+ 185.072	6.77186e+06	8.42329e+06	9.89857e+06	1.78374e+07	4.66036e+06	11413605	9.75815e+06	796553	9.08754e+06	1.10648e+07	251861	6.78109e+06	2.62352e+07	1.17636e+07	8.73698e+06	7.03058e+07	69668157	5.855e+06	2.68897e+07	3.09136e+07	3.97805e+07	6.19904e+07	4.89444e+07	6.39675e+07	1.32916e+07	1.5007e+07	4.59531e+07	2.71597e+07	5.21118e+07	6.1501e+07	9.33351e+07	7.59837e+07	3.02782e+07	4.62346e+07	3.42563e+07	4.08493e+07	4.00067e+07	4.12643e+07	3.65177e+07	7.3902e+07	8.39779e+07	5.54094e+07	3.41608e+07	1.47399e+07	4.89345e+07	1.93344e+07
	240.147	C07808	241.1545#270.698#[327][M]+#	1.97688e+07	1.38842e+07	1.88857e+07	1.34805e+07	4.08008e+06	2.88916e+07	1.62643e+07	2.04156e+06	1.99144e+07	1.39035e+07	6.00986e+06	2.16617e+07	1.25676e+07	2.36024e+07	1.74619e+07	1.95796e+07	8.59173e+06	1.92876e+06	1.28255e+07	1.30567e+07	2.21899e+07	1.90704e+07	2.42035e+07	1.47644e+07	1.43471e+07	1.54333e+07	1.36024e+07	1.69633e+07	1.79228e+07	5.99806e+06	3.06446e+07	1.36062e+07	7.21286e+06	3.09709e+07	1.89558e+07	7.27236e+06	1.42748e+07	3.69664e+07	2.93241e+07	5.89786e+07	2.90575e+07	1.65735e+07	6.20018e+06	1.02753e+07	2.08568e+07	2.10816e+07
		C07807
	482.146	C09775	242.0804#494.05#[329][M]2+#[M+H+K]2+ 444.197	8.04773e+06	5.19676e+06	6.09754e+06	4.27499e+06	1.55364e+06	9.04906e+06	9.89379e+06	619085	8.97916e+06	3.93459e+06	2.07834e+06	5.8295e+06	3.12126e+06	4.4335e+06	4.19514e+06	5.65117e+06	4.17755e+06	381358	4.81388e+06	2.90656e+06	2.90651e+06	3.28623e+06	6.44082e+06	2.6103e+06	5.99129e+06	7.13586e+06	5.51458e+06	1.14755e+07	3.12564e+06	5.89369e+06	1.21309e+07	4.19059e+06	2.04862e+06	5.5188e+06	5.49568e+06	1.79964e+06	3.30467e+06	8.26634e+06	5.03283e+06	7.20734e+06	3.39932e+06	4.29935e+06	8.34012e+06	6.06107e+06	7.0878e+06	8.00992e+06
	243.085	C00475	244.0927#202.201#[336][M]+#[M+Na]+ 221.095	3.18322e+06	1.64851e+06	1.95238e+06	1.12181e+06	792080	3.78814e+06	2.52798e+06	45672.8	2.39721e+06	840611	362494	1.64724e+06	1.34769e+06	2.42032e+06	3.11868e+06	9.53384e+06	2.05084e+07	68455	1.59529e+06	2.90249e+06	3.86311e+06	4.72544e+06	1.55028e+07	8.83127e+06	3.3957e+07	3.4985e+07	3.39596e+07	3.03473e+07	9.7729e+06	4.00192e+07	1.00634e+07	2.55712e+07	804500	3.93287e+07	4.49139e+07	1.0981e+07	2.32655e+07	6.88369e+07	3.03933e+07	1.57718e+07	6.23931e+07	7.96954e+07	3.65072e+07	2.50618e+07	2.44253e+07	9.41342e+06
		C05711
		C02961
	244.071	C00299	245.0784#151.784#[339][M]+#	1.34532e+07	1.15741e+07	1.20865e+07	3.78286e+06	7.29188e+06	1.35824e+07	1.15337e+07	1.29426e+07	8.53191e+06	1.17173e+07	1.15724e+07	1.21943e+07	1.28565e+07	7.79754e+06	8.10876e+06	8.14967e+06	9.91603e+06	1.35739e+06	8.25818e+06	5.53804e+06	1.22873e+07	9.28251e+06	3.49474e+06	7.05878e+06	2.35894e+06	9.36261e+06	1.00414e+07	3.76845e+06	9.68713e+06	7.25955e+06	1.2152e+07	7.51561e+06	4.50564e+06	4.03865e+06	1.22904e+07	1.06024e+07	1.07382e+07	1.01405e+07	3.52886e+06	1.81086e+06	1.09725e+07	9.66942e+06	1.17003e+07	8.90192e+06	8.698e+06	9.7051e+06
		C02067
		C02069
		C16745
		C02068
		C05901
		C08743
		C10273
		C12090
		C08466
		C09778
		C14283
	245.079	C16635	246.0865#736.888#[342][M]+#[M+K]+ 207.123	8.43648e+06	6.48229e+06	1.08136e+07	4.5918e+06	2.06771e+06	7.08703e+06	1.79123e+07	4227.08	17312744	1.12729e+07	6367.64	1.12526e+07	3.8824e+06	7.92698e+06	7.48919e+06	7.10828e+06	7.40147e+06	3025.24	1.06048e+07	1.26428e+07	1.89523e+07	9.03641e+06	2.31411e+07	1.16988e+07	2.38161e+07	1.66573e+07	1.64297e+07	2.23862e+07	9.78951e+06	1.5954e+07	9.81613e+06	4.27599e+06	3.35046e+06	6.47964e+06	19340.1	1.23856e+06	4.84862e+07	1.36492e+07	1.51645e+07	1.81381e+07	1.73491e+07	5.1549e+07	2.04768e+07	1.38011e+07	1.89243e+07	1.88298e+07
	246.126	C09300	247.1328#493.926#[347][M]+#[M+Na]+ 224.138	5.51231e+06	3.36481e+06	3.98098e+06	2.55173e+06	957599	6.46323e+06	7.11826e+06	357867	6.13388e+06	2.39468e+06	1.20309e+06	3.64845e+06	1.97403e+06	2.94314e+06	2.62233e+06	3.70512e+06	2.84771e+06	262273	3.19738e+06	1.84078e+06	1.77009e+06	2.13362e+06	4.57047e+06	1.66176e+06	4.555e+06	6.10642e+06	4.28097e+06	9.67821e+06	2.11793e+06	5.37685e+06	9.47608e+06	2.76768e+06	1.1948e+06	4.0911e+06	3.77556e+06	1.02241e+06	2.24034e+06	6.01576e+06	3.30516e+06	5.35997e+06	2.31992e+06	2.85649e+06	6.31246e+06	5.02231e+06	6.80258e+06	6.83118e+06
		C09287
		C09394
		C09605
		C09476
		C17912
		C09606
		C02206
		C09601
		C09545
		C17085
		C17490
		C09292
	246.125	C09287	247.1327#635.478#[348][M]+#	9.97816e+06	1.47677e+07	1.25691e+07	1.11388e+07	1.60171e+06	2.31768e+07	2.27417e+07	1.56228e+06	1.05009e+07	1.01272e+07	3.27646e+06	1.96855e+07	9.04359e+06	1.95516e+07	9.47403e+06	2.23163e+07	1.74314e+07	1.4491e+06	8.86612e+06	6.7048e+06	9.49649e+06	1.14257e+07	2.28104e+07	1.28786e+07	1.63062e+07	2.00798e+07	1.25607e+07	1.27886e+07	2.29269e+07	8.49981e+07	47841403	1.99988e+07	5.47096e+06	3.85473e+07	2.55687e+07	7.24112e+06	1.38128e+07	2.95435e+07	1.4647e+07	2.65411e+07	1.87302e+07	1.92503e+07	1.04842e+07	2.32916e+07	2.1658e+07	3.58552e+07
		C09300
		C09606
		C09476
		C09394
		C09292
		C09601
		C17912
		C09605
		C17490
		C02206
		C09545
		C17085
	246.126	C09292	247.1328#536.686#[349][M]+#	841899	1.77648e+06	1.63658e+06	2.19866e+06	164141	1.72785e+06	6.86399e+06	354858	1.05798e+06	1.24852e+06	458630	4.41239e+06	980410	2.04283e+06	1.41695e+06	4.05216e+06	3.01576e+06	22968.3	3.59251e+06	1.66037e+06	2.25711e+06	2.01039e+06	4.36421e+06	1.82628e+06	2.60067e+06	3.04189e+06	1.91023e+06	1.9497e+06	2.51496e+06	4.05236e+06	11307730	3.62555e+06	723775	7.871e+06	2.51715e+06	1.02051e+06	4.11169e+06	6.4771e+06	2.72418e+06	7.97137e+06	4.03467e+06	3.56542e+06	716867	5.61975e+06	3.67455e+06	4.63853e+06
		C09601
		C09545
		C17912
		C09287
		C09605
		C09476
		C09606
		C09394
		C02206
		C17490
		C09300
		C17085
	246.126	C09394	247.1328#754.716#[350][M]+#	4.92179e+06	1.72686e+07	1.27382e+07	8.59302e+06	314471	2.53953e+07	2.09359e+07	1.70838e+06	4.92117e+06	7.45003e+06	3.42276e+06	2.08753e+07	3.21919e+07	4.96934e+07	2.95114e+07	8.52873e+07	1.03725e+08	4.5163e+06	4.11865e+06	1.51263e+07	1.74679e+07	2.46164e+07	5.05042e+07	2.63651e+07	3.958e+06	4.69538e+06	1.90865e+06	3.30655e+06	2.43249e+07	4.65189e+07	7.41346e+07	4.56463e+07	2.62833e+07	2.27128e+07	3.3889e+07	2.61638e+07	1.54219e+07	2.82944e+07	1.05306e+07	1.90179e+07	2.27291e+07	1.8109e+07	2.51662e+06	3.37998e+06	2.98302e+06	1.86414e+06
		C17085
		C09606
		C02206
		C09300
		C09287
		C09605
		C17912
		C09476
		C17490
		C09601
		C09292
		C09545
	247.025	C00018	248.0318#248.9605#[351][M]+#	3.19635e+06	3.8439e+06	4.88893e+06	3.28484e+06	763734	4.81348e+06	4.07959e+06	291208	3.693e+06	2.36431e+06	794853	3.4082e+06	2.44247e+06	5.42291e+06	5.18787e+06	5.79929e+06	6.62257e+06	217659	1.42799e+06	2.16754e+06	2.86988e+06	2.59696e+06	5.61615e+06	2.89667e+06	109383	110324	431854	50798.3	1.14734e+06	742865	6.91022e+06	3.48863e+06	1.09388e+06	3.81895e+06	3.77717e+06	1.01744e+06	2.7083e+06	5.3075e+06	4.01192e+06	5.33868e+06	4.63221e+06	1.89447e+06	32727	664415	1.23979e+06	494757
	496.126	C14806	249.0701#664.736#[354][M]2+#	1.03066e+06	621125	907039	575767	253375	966867	1.45667e+06	76380.1	1.51614e+06	222453	176226	434142	365585	625058	1.03693e+06	537307	961087	9289.61	761601	815554	644193	458819	1.3848e+06	482479	585365	591603	743704	986719	610092	565751	739056	477212	278597	1.6464e+06	872558	183701	475948	1.27129e+06	911626	704684	855963	393915	609027	538539	914580	853016
		C14804
		C14803
		C14805
	248.15	C07445	249.1573#443.011#[355][M]+#[M+Na]+ 226.169	8.10311e+06	1.0516e+07	1.72952e+07	6.75461e+06	2.5786e+06	1.00832e+07	5.1926e+07	3.9681e+06	4.97653e+07	3.15115e+07	2.1143e+07	3.57512e+07	3.45075e+06	7.01342e+06	5.01635e+06	9.85698e+06	1.79631e+07	712948	2.66391e+07	4.80636e+07	5.80293e+07	2.13671e+07	7.9139e+07	2.84129e+07	6.72525e+07	3.76589e+07	4.48322e+07	3.86491e+07	2.20109e+07	4.02353e+07	1.32031e+07	4.63484e+06	5.44081e+06	8.99778e+06	4.58923e+06	1.8083e+06	3.99781e+07	3.12161e+07	3.6962e+07	5.12599e+07	5.76873e+07	3.92727e+07	6.84217e+07	2.94789e+07	3.62016e+07	5.61111e+07
	249.17	C17463	250.1777#840.9335#[356][M]+#[M+Na]+ 227.189	1.91141e+07	2.26493e+07	1.97076e+07	1.8451e+07	1.81764e+07	1.96973e+07	2.06131e+07	5985.62	1.77716e+07	1.77778e+07	13042	1.82637e+07	1.99625e+07	2.18349e+07	1.87398e+07	2.13201e+07	1.99271e+07	20507.3	1.47608e+06	1.83436e+07	1.97934e+07	2.20665e+07	1.97715e+07	2.02808e+06	1.89345e+07	2.108e+07	2.37078e+07	1.87624e+07	2.10353e+07	1.96896e+07	1.86e+07	1.73025e+07	1.6146e+07	1.98682e+07	13941.7	67715.9	1.69603e+06	2.45084e+06	1.94382e+07	1.92834e+07	1.93454e+07	5.11595e+06	1.88404e+07	1.93465e+07	2.10825e+07	2.09126e+07
		C09571
	250.023	C16152	251.0307#173.13#[358][M]+#[M+K]+ 212.066	5.19242e+08	3.77505e+08	1.83564e+08	429117548	1.15995e+08	3.48834e+08	4.33731e+08	4.6062e+07	1.49329e+08	2.99099e+08	1.64606e+08	2.85995e+08	3.04773e+08	2.97416e+08	3.4687e+08	2.18155e+08	8.89343e+07	2.52237e+07	4.08742e+07	1.25149e+07	1.06786e+07	1.26428e+07	4.41082e+06	1.44923e+07	203724599	2.50099e+08	1.58892e+08	2.05134e+08	1.50085e+08	1.89308e+08	1.65364e+06	2.63823e+06	1.96766e+07	1.40079e+08	4.70876e+06	8.0571e+06	1.03342e+06	2.08901e+07	2.32812e+06	6.80737e+06	5.62536e+06	9.69974e+06	170887238	1.12676e+08	4.96923e+07	1.11603e+08
	250.062	C00669	251.0696#251.306#[359][M]+#	2.16662e+07	2.9012e+07	2.94336e+07	2.34454e+07	2.69361e+06	3.01809e+07	3.56243e+07	2.09759e+06	3.0427e+07	2.04874e+07	7.51507e+06	3.5099e+07	1.79547e+07	3.75137e+07	4.46856e+07	4.10951e+07	2.26546e+08	1.06814e+06	6.63059e+06	1.42528e+07	2.96225e+07	1.42713e+07	3.00324e+07	2.63739e+07	777464	1.4372e+06	2.22848e+06	888317	6.91018e+06	3.87023e+06	4.514e+07	3.52393e+07	1.65857e+07	4.26406e+06	9.40501e+06	1.60161e+07	2.1451e+07	7.15145e+06	4.88584e+06	9.46054e+06	6.07466e+06	5.03014e+06	108474	252759	190468	246486
	500.157	C00927	251.0857#493.908#[360][M]2+#	1.965e+06	1.25107e+06	1.35063e+06	992420	283825	2.17675e+06	2.60713e+06	88261.4	2.19205e+06	855644	402173	1.36224e+06	653696	1.0419e+06	959678	1.26465e+06	935476	26984.9	1.13688e+06	638893	639677	761464	1.5302e+06	624467	1.43421e+06	1.76862e+06	1.20418e+06	3.00953e+06	669600	1.44171e+06	3.05175e+06	1.0168e+06	436766	1.29623e+06	1.37305e+06	302930	768013	2.02604e+06	1.12247e+06	1.90295e+06	760953	1.00526e+06	2.02965e+06	1.45939e+06	1.70121e+06	2.14704e+06
		C01941
		C17350
		C01316
	250.154	C13456	251.1617#729.447#[362][M]+#	1.19436e+06	1.09752e+06	1.17755e+06	1.11355e+06	1.15993e+06	1.24433e+06	1.1876e+06	251165	1.18988e+06	1.15252e+06	239381	1.16187e+06	1.27816e+06	1.16021e+06	1.17617e+06	1.16609e+06	1.28895e+06	233757	1.42513e+06	1.24151e+06	1.34121e+06	1.40543e+06	1.32394e+06	1.24267e+06	1.25108e+06	1.29123e+06	1.45069e+06	1.32543e+06	1.25938e+06	1.32168e+06	1.30718e+06	1.32223e+06	1.24013e+06	1.43168e+06	330900	1.25051e+06	1.34846e+06	1.47184e+06	1.55432e+06	1.50779e+06	1.44458e+06	1.44353e+06	1.61695e+06	1.54429e+06	1.55365e+06	1.69161e+06
		C13473
		C13462
		C13466
		C13474
		C13475
		C13471
		C13463
		C09711
		C13470
		C13453
		C14716
		C13477
		C13457
		C09748
		C09689
		C13476
		C13467
		C13468
		C09295
		C13459
		C13472
		C13461
		C13464
		C13465
		C13460
		C13469
	257.103	C12181	258.11#180.4115#[378][M]+#[M+Na+NaCOOH]+ 167.137	4.47243e+07	2.98701e+07	3.16911e+07	3.01927e+07	9.84373e+06	5.95783e+07	4.05744e+07	3.19859e+06	1.72901e+07	2.73835e+07	9.84481e+06	4.14e+07	4.07867e+07	2.72752e+07	2.9864e+07	7.68628e+07	3.49473e+07	4.44025e+06	4.4862e+07	2.51304e+07	2.46522e+07	2.6973e+07	3.58106e+07	1.77633e+07	9.26829e+08	2065990998	1047473632	1736259067	2.35678e+08	6.25276e+08	9.5828e+06	8.68137e+06	1.53824e+07	8.25638e+06	944687	5.90734e+06	566774	541808	5.37228e+06	3.64045e+06	1.99357e+06	8.14979e+06	1531279815	3.49314e+08	501923943	2.58712e+08
		C07149
		C07150
	261.04	C06501	262.0474#397.125#[389][M]+#[M+Na+NaCOOH]+ 171.068 [M+Na+HCOOH]+ 193.05	4.9177e+06	5.67941e+06	6.36203e+06	3.92298e+06	1.00988e+06	5.7432e+06	6.36522e+06	320189	4.92552e+06	3.55759e+06	1.06299e+06	4.59502e+06	3.1073e+06	7.64275e+06	6.97824e+06	5.43077e+06	5.87563e+06	247111	722563	1.17229e+06	1.34905e+06	1.22625e+06	2.41439e+06	1.1151e+06	200243	69971.1	553860	9197.42	971724	846658	2.22078e+06	1.06083e+06	1.27866e+06	2.6594e+06	991266	451528	840824	1.79158e+06	1.59956e+06	2.4485e+06	1.61527e+06	504893	0	661436	1.23031e+06	377407
		C06502
	262.12	C09396	263.1276#574.647#[396][M]+#	3.95344e+06	2.05027e+06	3.19555e+06	1.71602e+06	649686	4.88347e+06	4.92916e+06	218533	4.69362e+06	1.87903e+06	1.02868e+06	2.87608e+06	1.87156e+06	2.89407e+06	2.51047e+06	3.41852e+06	3.29647e+06	218206	2.6614e+06	1.96939e+06	2.08086e+06	1.82815e+06	4.39e+06	1.5159e+06	3.82336e+06	4.17537e+06	5.5698e+06	6.43335e+06	2.85871e+06	5.58877e+06	8.75067e+06	2.36849e+06	690629	5.36711e+06	4.14414e+06	944223	2.67198e+06	5.90492e+06	4.67465e+06	6.71247e+06	3.49443e+06	3.2594e+06	4.66213e+06	7.20033e+06	9.76867e+06	1.0922e+07
		C09508
		C09504
		C09344
		C09523
		C09701
		C09473
		C09552
		C09472
		C09450
	262.12	C09504	263.1277#626.016#[397][M]+#	282728	805481	432482	573047	118889	811010	1.37027e+06	262851	489471	704046	128353	1.16124e+06	750913	2.61594e+06	786385	5.77902e+06	5.38766e+06	157529	812617	1.24022e+06	2.4192e+06	2.3667e+06	6.27367e+06	3.80615e+06	312835	269259	153169	75593.3	1.64387e+06	2.52038e+06	1.23133e+07	7.53495e+06	665883	8.84949e+06	3.10865e+06	3.01573e+06	3.7404e+06	7.55512e+06	802605	2.36528e+06	4.9073e+06	6.9151e+06	10596	915105	970474	982705
		C09523
		C09344
		C09508
		C09396
		C09701
		C09472
		C09473
		C09552
		C09450
	262.12	C09508	263.1277#704.777#[398][M]+#[M+H]+ 262.122	1.26302e+06	1.89388e+06	1.52297e+06	1.71909e+06	145549	3.06856e+06	2.9559e+06	189960	1.26224e+06	1.61648e+06	560006	3.5768e+06	1.86561e+06	4.17808e+06	1.52568e+06	4.91046e+06	3.86555e+06	286387	2.1717e+06	1.5573e+06	2.65653e+06	2.58049e+06	4.6514e+06	2.49741e+06	2.86338e+06	3.28272e+06	1.52738e+06	1.22974e+06	5.35309e+06	8.63862e+06	8.27961e+06	4.29352e+06	686791	8.42127e+06	2.52391e+06	1.93476e+06	2.89403e+06	5.35948e+06	1.28683e+06	4.51096e+06	4.42761e+06	5.10515e+06	519305	1.96281e+06	1.01019e+06	2.02756e+06
		C09344
		C09504
		C09473
		C09396
		C09472
		C09450
		C09523
		C09552
		C09701
	262.141	C00837	263.1487#515.211#[399][M]+#[M+H-C6H10O5]+ 424.192	90663.1	181125	68379.4	234451	214217	147546	102450	198108	67965.1	188025	177917	863992	57530.3	405683	124115	82166.6	55807.6	170638	3.03585e+06	480757	816450	952899	1.37256e+06	921564	714474	1.59577e+06	732198	431115	228466	7.98038e+06	2.3964e+06	898620	95575.1	1.49077e+06	456973	379295	1.16781e+06	1.37933e+06	51085.3	2.58612e+06	911919	1.09609e+06	393392	9.29405e+06	310855	7.0738e+06
	262.142	C00837	263.1488#551.583#[401][M]+#[M+H-C6H10O5]+ 424.19	1.21866e+06	1.57793e+06	1.79395e+06	1.4398e+06	488940	2.53753e+06	5.88581e+06	182623	3.26197e+06	1.4827e+06	1.98557e+06	2.8751e+06	1.99296e+06	2.22947e+06	2.72492e+06	3.44052e+06	3.5046e+06	170131	8.39618e+06	1.08571e+06	3.26005e+06	1.81352e+06	2.55468e+06	1.2032e+06	1.24303e+07	9.99764e+06	6.16212e+06	5.76581e+06	6.70182e+06	1.08606e+07	5.50265e+06	1.35717e+06	588422	6.98563e+06	1.62746e+06	767938	1.86624e+06	6.80878e+06	2.99137e+06	4.94724e+06	2.00055e+06	2.38018e+06	4.30838e+06	1.05766e+07	1.16928e+07	5.57644e+06
	264.136	C06082	265.1432#632.319#[404][M]+#	1.30112e+08	1.9644e+08	1.62444e+08	1.58906e+08	1.725e+07	2.93412e+08	2.53799e+08	2.29097e+07	1.16625e+08	1.43468e+08	4.04948e+07	2.69452e+08	1.18352e+08	2.9952e+08	1.26663e+08	2.15631e+08	1.76661e+08	2.17627e+07	6.85072e+07	5.85911e+07	7.16791e+07	1.31662e+08	1.89227e+08	1.23402e+08	1.82083e+08	2.08875e+08	7.63746e+07	7.28167e+07	1.72427e+08	4.09396e+08	2.01303e+08	1.22755e+08	3.64602e+07	1.49494e+08	4.7007e+07	6.13485e+07	6.48337e+07	1.07575e+08	2.49752e+07	9.21806e+07	7.37507e+07	9.87653e+07	4.65523e+07	7.71681e+07	3.64121e+07	6.00626e+07
		C09349
		C09304
		C09574
		C09530
		C09481
		C09600
		C09531
		C09683
		C09498
		C09470
		C09542
		C09453
		C09381
		C09291
		C09355
		C09456
		C09688
		C09708
		C09506
		C09540
		C10766
		C11060
	264.136	C06082	265.1433#536.694#[405][M]+#[M+Na+HCOOH]+ 196.149	6.39609e+06	1.34319e+07	1.20639e+07	1.68516e+07	1.46124e+06	1.27018e+07	5.0939e+07	2.52752e+06	7.85384e+06	9.56299e+06	3.5632e+06	3.34203e+07	7.00207e+06	1.46659e+07	1.01404e+07	2.99004e+07	2.20522e+07	1.21576e+06	2.69211e+07	1.22251e+07	1.65068e+07	1.48417e+07	3.21995e+07	1.34062e+07	1.97227e+07	2.22634e+07	1.42188e+07	1.4295e+07	1.87811e+07	3.03321e+07	8.38558e+07	2.70321e+07	5.35139e+06	5.75505e+07	1.84644e+07	7.28214e+06	3.08715e+07	4.73197e+07	2.05355e+07	5.96312e+07	3.05218e+07	2.60999e+07	5.94697e+06	4.21351e+07	2.62117e+07	3.36235e+07
		C09683
		C09600
		C09291
		C09381
		C09708
		C09498
		C09506
		C11060
		C09574
		C09542
		C09688
		C09540
		C09470
		C09481
		C10766
		C09531
		C09304
		C09349
		C09453
		C09530
		C09456
		C09355
	264.136	C06082	265.1434#754.256#[406][M]+#[M+H+HCOOH]+ 218.131	783766	2.17911e+06	1.81199e+06	1.35176e+06	319564	3.08521e+06	2.69753e+06	548594	1.78012e+06	1.20053e+06	674343	2.65154e+06	3.64935e+06	5.57071e+06	3.50302e+06	9.35693e+06	1.11114e+07	854883	1.03122e+06	1.99986e+06	2.21961e+06	2.98688e+06	5.84481e+06	3.13315e+06	1.89781e+06	999519	721874	988738	2.97884e+06	5.59652e+06	7.80292e+06	4.96768e+06	2.85989e+06	2.68981e+06	3.62166e+06	2.92097e+06	2.0517e+06	3.50721e+06	1.4787e+06	2.3731e+06	2.73106e+06	2.41716e+06	637428	721559	726327	525709
		C09708
		C09355
		C09530
		C09456
		C10766
		C09291
		C09531
		C09683
		C09688
		C09453
		C09540
		C09304
		C09381
		C11060
		C09542
		C09506
		C09349
		C09498
		C09481
		C09470
		C09574
		C09600
	264.136	C06082	265.1433#493.92#[407][M]+#	1.13618e+08	6.75635e+07	8.09499e+07	5.29717e+07	1.8658e+07	1.28367e+08	143264584	6.89972e+06	1.21508e+08	4.99009e+07	2.38191e+07	7.59689e+07	3.95673e+07	5.97874e+07	5.50039e+07	7.62769e+07	5.70617e+07	5.03612e+06	6.32242e+07	3.6643e+07	3.64905e+07	4.40928e+07	9.21797e+07	3.22003e+07	9.2836e+07	1.21458e+08	8.42295e+07	1.95433e+08	4.09635e+07	1.00857e+08	1.94507e+08	5.68559e+07	2.40063e+07	8.27667e+07	7.47501e+07	2.00145e+07	4.27453e+07	1.28077e+08	6.75804e+07	1.10968e+08	4.73773e+07	5.65318e+07	1.2883e+08	100802534	1.33776e+08	1.3696e+08
		C09574
		C10766
		C09600
		C09355
		C09688
		C09381
		C09683
		C09453
		C09531
		C09349
		C09291
		C09456
		C09506
		C09708
		C09481
		C11060
		C09540
		C09542
		C09470
		C09530
		C09498
		C09304
	270.074	C01726	271.081#187.877#[413][M]+#[M+H-H20]+ 288.085	2.56679e+07	2.99063e+07	3.5627e+07	2.18512e+07	1.45904e+07	3.8873e+07	3.39916e+07	1.04024e+07	2.97922e+07	5.03199e+07	1.22134e+07	2.55677e+07	5.11433e+07	4.23133e+07	3.15332e+07	2.40515e+08	2.35032e+08	3.52909e+07	9.45526e+07	1.10008e+08	2.5736e+08	2.0526e+08	2.81906e+08	215033023	120009319	5.24625e+07	1.44268e+08	8.17445e+07	1.68759e+08	2.03821e+08	2.50505e+08	2.22383e+08	5.53215e+07	2.32024e+08	1.30052e+08	135891537	2.15223e+08	238958534	1.23909e+08	2.17513e+08	149301999	1.87642e+08	1.0102e+08	4.8141e+07	1.44788e+08	6.53907e+07
		C14177
	542.204	C11646	272.1091#627.102#[415][M]2+#	748578	1.49282e+06	1.59683e+06	1.25728e+06	157164	1.10364e+06	2.40485e+06	79439.2	775357	956932	616729	1.73552e+06	1.29224e+06	1.87024e+06	1.94317e+06	2.73968e+06	1.82677e+06	82875.6	1.31217e+06	763451	1.02733e+06	840045	1.30369e+06	840445	2.40132e+06	2.38725e+06	1.27137e+06	1.02485e+06	1.82403e+06	3.05977e+06	3.10191e+06	1.86536e+06	1.38187e+06	3.1111e+06	2.14676e+06	670889	887689	2.33091e+06	1.68781e+06	2.08856e+06	1.45787e+06	725400	797473	2.6859e+06	1.69414e+06	2.4566e+06
		C11650
	272.087	C06186	273.0942#362.632#[418][M]+#	1.32091e+07	9.12033e+06	1.2551e+07	1.04991e+07	3.96849e+06	8.29647e+06	1.2762e+07	906921	7.3427e+06	8.71721e+06	9.89181e+06	1.04881e+07	8.05656e+06	1.15196e+07	1.1693e+07	7.35787e+06	9.42826e+06	593023	2.03951e+07	1.53062e+07	1.5834e+07	7.45541e+06	2.00891e+07	6.69604e+06	4.38505e+06	5.20073e+06	7.54039e+06	2.47215e+07	16462470	9.26865e+06	4.08235e+07	8.96773e+06	5.7184e+06	1.53804e+07	1.10431e+07	3.27697e+06	1.02911e+07	1.36004e+07	3.34648e+07	2.7475e+07	1.2334e+07	5.99886e+06	2.26905e+07	1.56194e+07	2.44674e+07	3.442e+07
		C12079
	273.267	C13915	274.2739#809.4665#[422][M]+#[M+H]+ 273.267	3528591132	2885647042	2936740078	1693625615	7.29529e+08	2120994906	1421379579	597046	9.91624e+08	4.4638e+08	273549	3.78837e+08	1447272193	2534999067	3186349257	2168610853	2347376112	990373	5.51103e+08	4.34602e+08	6.72459e+08	3.37739e+08	8.23534e+08	3.43439e+08	1131690777	1114524086	6.89818e+08	8.04291e+08	3.22236e+08	1159611946	3158922358	1438556278	1354628578	2849622047	3.61297e+06	2.60714e+06	6.71408e+08	3.49537e+08	5.71097e+08	5.31956e+08	5.75205e+08	5.54569e+08	810788163	8.89384e+08	6.05726e+08	8.45307e+08
	275.112	C18048	276.1189#200.4385#[426][M]+#[M+H-COCH2]+ 317.13	1.86814e+07	1.41532e+07	1.20163e+07	1.36838e+07	2.1231e+06	2.18833e+07	2.85042e+07	728765	1.80659e+07	7.54041e+06	3.67037e+06	7.52674e+06	7.04215e+06	1.16283e+07	1.38573e+07	3.87785e+07	7.80424e+06	487015	3.05265e+06	2.80238e+06	3.66775e+06	1.92655e+06	7.0583e+06	4.20938e+06	2.97556e+07	3.04158e+07	1.85998e+07	2.18573e+07	1.37629e+07	1.26811e+07	6.83207e+07	1.64585e+07	2.63743e+06	8.18312e+07	1.55618e+07	3.99989e+06	3.05478e+06	104722075	6.93742e+06	1.77132e+07	2.76053e+07	1.57121e+07	1.16113e+07	3.94772e+07	1.40047e+07	1.63628e+07
		C05283
	276.082	C08512	277.0892#184.865#[427][M]+#[2M+H]+ 138.047	5.28873e+07	5.81972e+07	6.28772e+07	6.68928e+07	5.5905e+07	4.81632e+07	4.84443e+07	4.56116e+07	2.19891e+07	5.38577e+07	4.89033e+07	9.42802e+07	5.99571e+07	5.9283e+07	6.27796e+07	5.80564e+07	4.03598e+07	4.00052e+07	9.62783e+07	7.95019e+07	8.8543e+07	8.92393e+07	6.68763e+07	6.84901e+07	1.0879e+08	8.23423e+07	1.27284e+08	1.4526e+08	6.02039e+07	74383542	3.24194e+07	6.39096e+07	4.85162e+07	4.38098e+07	3.74866e+07	6.55685e+07	6.54412e+07	3.70988e+07	4.19873e+07	2.83375e+07	4.84791e+07	6.87375e+07	1.86605e+08	9.46484e+07	1.07826e+08	8.04082e+07
	276.096	C01426	277.1029#202.765#[428][M]+#[M+H]+ 276.092	8.71087e+06	9.50001e+06	9.47079e+06	5.41249e+06	1.32587e+06	9.83686e+06	1.29139e+07	364097	1.16629e+07	5.15531e+06	1.89331e+06	6.75704e+06	5.00337e+06	9.91338e+06	1.11653e+07	7.93376e+06	1.10229e+07	317866	1.43968e+06	1.0963e+06	2.37575e+06	2.15902e+06	7.90147e+06	4.48154e+06	6.05777e+06	5.71981e+06	5.95878e+06	8.14381e+06	5.6688e+06	1.40299e+07	1.33606e+07	7.36487e+06	2.19228e+06	1.41962e+07	5.97043e+06	2.29482e+06	2.52454e+06	1.29763e+06	4.36166e+06	4.48594e+06	5.09233e+06	3.31142e+06	3.46605e+06	1.04336e+07	4.06063e+06	5.735e+06
		C01431
		C01425
		C05282
		C01429
		C14549
		C14318
	276.172	C17506	277.1797#896.284#[429][M]+#[M+H]+ 276.169	7.20037e+06	8.01897e+06	1.19534e+07	5.70124e+06	2.44573e+06	6.88301e+06	4.38166e+06	1.07266e+06	3.99659e+06	2.75952e+06	1.71587e+06	3.23478e+06	4.52149e+06	8.09082e+06	9.71595e+06	7.78989e+06	7.41649e+06	1.11704e+06	5.54045e+06	3.47409e+06	4.38111e+06	2.69836e+06	4.89592e+06	2.59489e+06	4.80683e+06	2.37123e+06	3.82858e+06	5.21196e+06	2.58871e+06	4.27343e+06	8.05612e+06	7.95998e+06	3.96379e+06	7.9405e+06	8.3729e+06	2.01943e+06	4.00288e+06	3.31355e+06	3.68038e+06	4.04376e+06	4.00153e+06	2.32977e+06	5.3765e+06	3.74827e+06	3.29859e+06	3.2689e+06
		C09623
		C10494
	276.172	C17506	277.1797#832.881#[430][M]+#	1.53492e+07	2.02278e+07	1.61194e+07	1.67725e+07	1.62134e+07	3.07538e+06	6.67222e+06	324679	7.63299e+06	9.78105e+06	350465	862908	4.37458e+06	1.27671e+07	7.24948e+06	5.58623e+06	8.51902e+06	323730	2.47436e+08	4.19388e+06	3.29469e+06	5.50601e+06	1.95142e+06	1.36004e+06	1.44497e+06	7.25912e+06	326257	3.5563e+06	4.03149e+06	6.42131e+07	6.44531e+06	1.50334e+06	1.31031e+06	2.51304e+06	550561	338631	1.22835e+08	1.24131e+07	3.95103e+06	1.45022e+07	2.71551e+06	1.29909e+06	3.25e+06	5.24344e+07	3.50799e+06	716683
		C10494
		C09623
	277.116	C01449	278.1233#203.025#[434][M]+#[M+Na]+ 255.136	7.53115e+06	5.32308e+06	9.94412e+06	4.76416e+06	1.04052e+06	8.47309e+06	1.04134e+07	1.50824e+06	8.09257e+06	4.08083e+06	1.42564e+06	5.8191e+06	4.40138e+06	7.05233e+06	7.61571e+06	7.89885e+06	6.7453e+06	7.11412e+06	4.31984e+06	2.83914e+06	4.69558e+06	2.43063e+06	9.3928e+06	2.17226e+06	7.06931e+06	8.0123e+06	7.74419e+06	9.18554e+06	7.79571e+06	6.5024e+06	8.80776e+06	3.3256e+06	1.21999e+06	8.80956e+06	4.21114e+06	578553	1.97608e+06	7.34023e+06	5.16084e+06	8.0746e+06	4.60161e+06	3.83199e+06	6.86938e+06	6.06259e+06	8.37063e+06	5.23006e+06
		C04424
	556.183	C11668	279.099#522.188#[438][M]2+#[M+H+K]2+ 518.235	8.72323e+06	1.88158e+07	1.8186e+07	1.60566e+07	921293	1.5793e+07	2.3823e+07	2.68186e+06	5.7342e+06	1.42001e+07	4.25759e+06	3.16113e+07	1.61006e+07	3.45659e+07	1.48176e+07	2.37621e+07	2.20355e+07	2.72161e+06	1.54182e+07	9.72936e+06	1.5346e+07	1.84432e+07	2.82596e+07	1.53073e+07	1.89381e+07	2.30836e+07	8.00976e+06	7.88654e+06	1.73673e+07	2.71658e+07	3.71411e+07	1.64481e+07	7.50912e+06	1.59903e+07	1.07884e+07	1.20827e+07	1.44332e+07	1.58581e+07	7.39518e+06	1.55565e+07	1.36729e+07	1.24148e+07	5.21402e+06	1.51477e+07	5.59734e+06	1.38646e+07
		C11669
	278.113	C09983	279.1203#550.038#[439][M]+#[M+H-C2H4]+ 306.15	141077	1.99223e+06	414670	1.9286e+06	1.95633e+06	182396	2.04433e+06	2.05511e+06	101308	1.92312e+06	1.93091e+06	1.94951e+06	321102	1.8581e+06	1.88938e+06	631203	1.05208e+06	1.88867e+06	1.77189e+06	486454	622510	833873	1.12823e+06	350861	780390	1.0429e+06	1.81699e+06	2.09099e+06	1.65541e+06	2.51991e+06	908063	303753	692181	2.11797e+06	1.0391e+06	127580	417651	5.30609e+06	3.06805e+06	1.8724e+06	2.15834e+06	1.32263e+06	1.51279e+06	3.25624e+06	2.94871e+06	6.9926e+06
		C09379
		C09485
		C09302
		C09363
		C09354
	562.23	C15659	282.1223#590.581#[447][M]2+#	189122	1.79913e+06	1.41242e+06	1.28099e+06	3361.92	1.2832e+06	2.63718e+06	2675.42	73952.8	971235	76267.1	3.93653e+06	948983	6.90242e+06	1.04206e+06	4.69784e+06	4.00438e+06	0	907153	305672	633480	1.31001e+06	1.85868e+06	1.37532e+06	2.30511e+06	2.7617e+06	293112	86288.7	1.76632e+06	5.02238e+06	5.18185e+06	2.50326e+06	290244	3.09568e+06	630143	687329	596108	2.05466e+06	114658	1.64466e+06	1.40331e+06	1.03249e+06	20307.9	668432	102825	154940
	564.199	C03281	283.1069#494.1795#[448][M]2+#	1.25347e+06	739202	903992	607673	201698	1.29249e+06	1.45411e+06	6.29668e+06	1.28541e+06	592008	252664	922583	447798	696191	614903	782960	647293	4.16383e+06	804968	426095	492762	513102	1.11863e+06	398419	892400	1.12005e+06	920413	1.90242e+06	534629	965260	1.67581e+06	614716	282388	801922	832578	227352	523604	1.3156e+06	812759	1.25232e+06	602193	686796	1.24311e+06	867227	1.00844e+06	1.30046e+06
		C03282
	564.199	C03281	283.107#536.737#[449][M]2+#	193413	504955	460279	731510	7.50951e+06	472740	1.89984e+06	67756.6	268965	329895	122723	1.27644e+06	255566	612598	400189	1.23491e+06	823757	4.26974e+06	1.18801e+06	518761	693619	656537	1.33661e+06	558596	713195	688030	489991	493370	777712	974395	2.58515e+06	1.07095e+06	203962	2.0113e+06	715006	289465	1.47018e+06	1.80343e+06	878015	2.4445e+06	1.24881e+06	1.1353e+06	128435	1.32726e+06	633849	1.09902e+06
		C03282
	283.092	C00387	284.0988#372.118#[452][M]+#[M+H]+ 283.094	1.59471e+06	1.77197e+06	2.78311e+06	2.10503e+06	336264	2.29148e+06	2.45563e+06	171552	2.17786e+06	1.07518e+06	281629	1.93038e+06	1.6341e+06	5.27254e+06	5.10554e+06	1.96591e+07	3.20474e+07	310457	5.64361e+06	5.86583e+06	7.35008e+06	6.91269e+06	1.48754e+07	9.21087e+06	8.08235e+07	7.74872e+07	9.02177e+07	8.42239e+07	4.34515e+07	1.00163e+08	7.12687e+06	1.21114e+07	563854	2.71778e+07	1.1634e+07	6.57294e+06	1.17631e+07	3.15878e+07	1.71931e+07	2.32462e+07	2.85152e+07	3.02939e+07	6.31403e+07	8.52602e+07	7.14379e+07	5.5812e+07
		C08432
	285.085	C10134	286.092#268.386#[457][M]+#	532389	789288	242994	470185	2425.26	384426	738517	3781.26	36033.8	311757	59361.7	432593	339789	580947	393132	765338	1.04542e+06	4936.89	1.41949e+06	259570	356971	74751.6	439914	322550	1.29575e+07	6.35125e+06	8.70598e+06	605224	3.75399e+06	7.48491e+06	2.36478e+06	952710	42593.4	30982917	3.67094e+06	100654	2.07238e+06	1.17878e+07	4.58897e+06	8.75388e+06	4.70641e+06	8.01147e+06	268563	9.10992e+07	3.2383e+07	4.46955e+07
	286.103	C01451	287.11#378.889#[461][M]+#[M+Na]+ 264.121 [M+H-C2H4]+ 314.124	8.90548e+06	5.77726e+06	6.76259e+06	4.45349e+06	1.62925e+06	8.24159e+06	1.16793e+07	438974	1.18312e+07	4.22987e+06	2.26497e+06	6.2896e+06	7.54921e+06	8.02649e+06	9.54104e+06	9.62249e+06	7.24777e+06	828967	1.7209e+07	8.91823e+06	8.40126e+06	8.02564e+06	8.57332e+06	7.42557e+06	7.58312e+06	5.49306e+06	8.04324e+06	1.48754e+07	7.87341e+06	7.2168e+06	1.3167e+07	9.49173e+06	5.69056e+06	8.89808e+06	1.45147e+07	5.32711e+06	1.15343e+07	1.96197e+07	1.25992e+07	2.31198e+07	1.28346e+07	1.38638e+07	8.60589e+06	1.03789e+07	1.14385e+07	1.53478e+07
		C16964
		C17599
	286.118	C14294	287.1253#753.977#[462][M]+#	923748	3.46116e+06	2.62314e+06	1.48978e+06	22806.8	4.81363e+06	3.68285e+06	216587	855958	1.24479e+06	495528	3.36492e+06	5.4712e+06	1.03121e+07	5.55932e+06	1.8041e+07	2.35347e+07	651680	608701	2.35311e+06	2.74061e+06	4.01469e+06	8.83933e+06	4.21781e+06	596897	748403	249716	552697	4.11609e+06	9.17127e+06	1.52478e+07	8.17211e+06	4.38403e+06	3.99359e+06	5.75342e+06	3.90548e+06	2.29727e+06	4.38975e+06	1.53694e+06	3.02692e+06	3.53708e+06	2.72912e+06	341625	504373	475293	236841
		C10526
		C09646
	288.063	C05631	289.0705#564.248#[469][M]+#[M+H-H20]+ 306.073	0	5806.97	51893.5	27782.9	0	18420.1	28843.8	0	21320.8	8440.66	0	10672.4	0	49525.2	28779	29994.2	64045.6	1943.5	1.1337e+07	1.51532e+06	1.16402e+06	638074	1.22125e+06	333007	9.24164e+06	3.98737e+06	1.11933e+07	823283	7.36094e+06	4.48032e+06	245733	18835.6	0	360697	9868.45	2276.85	1.13167e+06	858189	2.47148e+06	7.70876e+06	1.26759e+06	266691	278275	8.63101e+06	5.32252e+06	1.86736e+07
		C00974
		C01378
		C15525
		C12631
		C10415
		C08724
		C16940
		C10060
		C10083
		C16233
		C10064
		C09277
		C10091
	290.09	C03414	291.0974#497.089#[479][M]+#[M+K]+ 252.13	987818	1.20512e+06	1.79874e+06	827430	352570	2.03573e+06	1.99417e+06	70722.2	2.65278e+06	741739	391732	1.06911e+06	690219	1.54735e+06	1.62862e+06	1.5284e+06	1.50124e+06	17792.3	1.50198e+06	564595	909806	597656	1.37375e+06	632278	2.53803e+06	2.83288e+06	2.08305e+06	4.31749e+06	996377	2.06548e+06	1.94518e+06	826211	395074	1.6561e+06	954331	225670	827288	1.78271e+06	1.50248e+06	1.69578e+06	934197	745942	2.64469e+06	2.24292e+06	3.30991e+06	1.63518e+06
	290.122	C03406	291.1297#201.934#[481][M]+#[M+H]+ 290.123	2.54616e+08	1.2949e+08	8.81557e+07	1.56599e+08	3.52461e+06	1.57059e+08	193593580	2.74159e+06	8.99484e+07	8.27013e+07	3.39516e+07	1.2871e+08	8.87644e+07	1.19688e+08	1.45987e+08	1.03409e+08	1.62852e+08	9.6673e+06	6.14154e+07	3.18742e+07	3.41803e+07	4.17292e+07	4.76428e+07	2.60019e+07	1.19392e+08	1.34488e+08	6.92837e+07	9.32676e+07	4.163e+07	6.36386e+07	3.26766e+07	6.62533e+07	2.73594e+07	3.94369e+07	9.85745e+06	1.63708e+07	5.16249e+06	3.71833e+07	1.13675e+07	2.72995e+07	1.9427e+07	1.82688e+07	8.06619e+07	4.90449e+07	2.97888e+07	5.51657e+07
		C03407
	582.447	C15879	292.2306#502.332#[482][M]2+#[M+2H]2+ 582.447	3.39189e+06	2.89217e+06	3.96815e+06	2.06334e+06	812462	3.0046e+06	1.11564e+06	24113.5	1.00643e+06	697005	344023	591859	1.41545e+06	3.75502e+06	3.42691e+06	2.78791e+06	3.27754e+06	146582	583326	538111	1.05831e+06	448874	1.51766e+06	607112	1.14765e+06	703492	966635	1.30561e+06	449435	712170	3.67908e+06	1.55877e+06	1.20873e+06	2.3571e+06	1.91231e+06	485397	722382	801022	912910	1.09755e+06	986560	682670	1.16958e+06	722221	1.10695e+06	974667
		C16277
		C16279
		C16280
		C15903
		C15904
		C15880
	292.167	C09741	293.1746#773.927#[486][M]+#[M+Na+HCOOH]+ 224.183	4.20544e+06	4.8149e+06	5.22889e+06	4.20381e+06	3.27729e+06	2.34232e+06	2.54747e+06	1.97922e+06	2.83633e+06	2.55833e+06	1.89914e+06	1.91404e+06	2.45372e+06	3.11277e+06	2.64026e+06	1.82807e+06	2.38987e+06	1.67797e+06	4.15823e+07	2.31749e+06	4.072e+06	2.65363e+06	1.99635e+06	1.9965e+06	1.78413e+06	2.43611e+06	1.66917e+06	1.96329e+06	1.8697e+06	1.11676e+07	3.16816e+06	1.98669e+06	2.07459e+06	2.41623e+06	1.87734e+06	1.81053e+06	2.46751e+07	3.15769e+06	2.15207e+06	3.21312e+06	2.00721e+06	1.92453e+06	2.08106e+06	1.19268e+07	1.92301e+06	2.43031e+06
		C10459
	294.095	C08570	295.1023#202.1455#[488][M]+#[M+Na+NH3]+ 255.092	2.03258e+06	818728	1.34842e+06	710902	974693	2.47304e+06	2.17121e+06	282497	676295	491119	941646	1.21395e+06	1.65586e+06	1.56888e+06	2.03395e+06	7.72282e+06	7.99883e+06	414597	5.05021e+06	6.74255e+06	1.2025e+07	8.59298e+06	1.78152e+07	9.4059e+06	3.35174e+06	5.79667e+06	4.63016e+06	1.94113e+06	6.38562e+06	1.53486e+07	1.10419e+07	4.63387e+06	1.69328e+06	1.26073e+07	4.98746e+06	2.40355e+06	9.42219e+06	1.13242e+07	1.06022e+07	1.17807e+07	1.14586e+07	8.04778e+06	2.73643e+06	1.19201e+07	1.21429e+07	1.38316e+07
	295.059	C03373	296.0658#178.3465#[489][M]+#	4.22374e+06	1.1697e+07	2.11482e+07	5.15344e+06	3.20105e+06	6.82324e+06	1.27984e+07	2.02351e+06	3.4514e+07	9.30074e+06	2.44621e+06	5.01816e+06	4.14505e+06	1.30439e+07	1.45219e+07	8.10594e+06	1.77559e+07	964617	7.90489e+06	8.29135e+06	4.54506e+06	7.63606e+06	9.32565e+06	2.48486e+06	3.03107e+08	2.57297e+08	159935183	6.08936e+07	1.8332e+07	4.64838e+07	288527	1.80221e+06	8.59421e+06	290339	918498	1.01364e+06	1.47975e+06	1.96802e+06	1.6253e+06	1.3275e+06	1.32668e+06	1.13279e+06	1.23617e+08	9.26213e+07	118100430	8.8218e+06
	296.051	C01692	297.0579#359.963#[492][M]+#[M+Na]+ 274.066	510006	1.56746e+06	111218	1.76386e+06	1.83574e+06	128681	1.64065e+06	1.82825e+06	116944	1.6701e+06	1.79804e+06	1.60995e+06	1.72025e+06	44089.8	89421.7	160788	60176.1	1.56449e+06	1.43574e+08	1.74058e+07	2.16457e+07	1.71535e+07	9.77943e+06	6.64323e+06	1.70009e+08	1.09287e+08	2.32838e+08	7.83352e+07	1.03899e+08	1.70484e+08	987200	748512	1.93423e+06	1.37225e+06	531316	1.90519e+06	3.96093e+06	2.20366e+07	6.24887e+07	1.66384e+08	1.66798e+07	1.37033e+07	2.25777e+08	3.90549e+08	495563240	4.29786e+08
		C10483
	296.177	C15124	297.1848#813.731#[493][M]+#	1.56795e+07	1.95928e+07	1.82848e+07	1.52425e+07	1.62771e+07	2.76904e+06	7.31354e+06	347397	8.89849e+06	1.01911e+07	357553	224987	4.08154e+06	1.38954e+07	7.30238e+06	4.70465e+06	9.43571e+06	312298	6.6281e+07	4.04658e+06	2.8797e+06	6.69467e+06	1.45711e+06	972049	1.18859e+06	7.1379e+06	214661	3.48169e+06	4.43716e+06	5.45721e+07	6.77258e+06	933319	1.16066e+06	2.30793e+06	88052.7	417866	3.90644e+07	3.44299e+06	4.43541e+06	1.62957e+07	2.7815e+06	1.19046e+06	3.37752e+06	6.68185e+07	3.82015e+06	435595
		C07534
		C15063
		C14391
		C08162
	297.09	C00170	298.0968#437.708#[494][M]+#[M+H]+ 297.094	4.66417e+07	2.74041e+07	20198823	2.1531e+07	1.37787e+07	3.0701e+07	3.07095e+07	1.97183e+06	5.91681e+07	2.43174e+07	1.26942e+07	1.60966e+07	1.59782e+07	23713701	2.94183e+07	3.66087e+07	39757457	935200	8.29424e+06	5.01685e+06	6.22925e+06	4.50162e+06	1.17336e+07	5.05145e+06	4.41278e+07	6.18881e+07	4.12533e+07	1.32798e+08	2.04851e+07	3.40747e+07	1.74165e+07	1.07985e+07	7.14809e+06	2.21616e+07	6.98628e+06	3.5855e+06	2.9366e+06	9.7445e+06	4.86369e+06	1.09203e+07	5.7829e+06	4.58356e+06	4.88744e+07	1.6096e+07	2.49026e+07	1.48076e+07
	297.089	C00170	298.0966#175.783#[495][M]+#	4.13741e+07	2.13699e+07	1.21475e+07	1.50787e+07	4.2795e+07	1.1349e+07	1.87807e+07	7.42568e+06	2.02551e+07	1.87121e+07	2.84783e+07	1.65932e+07	2.07795e+07	7.49812e+06	1.84992e+07	2.89575e+07	2.64717e+07	2.11646e+06	1.32557e+07	1.20461e+07	9.55276e+06	1.16561e+07	1.08502e+07	6.68114e+06	4.79598e+06	5.3712e+06	6.94436e+06	7.15894e+06	9.66237e+06	1.2516e+07	6.93347e+06	6.65233e+06	1.36494e+07	1.00229e+07	5.30514e+06	5.06653e+06	3.97332e+06	4.85624e+06	4.49074e+06	8.41291e+06	5.19642e+06	5.38142e+06	2.81073e+06	3.574e+06	2.76434e+06	3.68252e+06
	596.054	C15641	299.034#257.279#[498][M]2+#[M+2H]2+ 596.056	3.34031e+06	3.39784e+06	2.86784e+06	3.85319e+06	460702	4.21623e+06	3.30483e+06	190678	1.474e+06	2.4549e+06	363913	3.84897e+06	3.21257e+06	3.55128e+06	3.7687e+06	3.61524e+06	4.28331e+06	155059	1.26518e+06	938599	1.87655e+06	1.26701e+06	3.32521e+06	1.12848e+06	4.11727e+06	4.88038e+06	2.44811e+06	5.65141e+06	1.34436e+06	4.5721e+06	4.05376e+06	1.44776e+06	852459	3.89402e+06	1.7305e+06	487076	1.41347e+06	3.69649e+06	3.65794e+06	3.53645e+06	2.6268e+06	1.5748e+06	2.54491e+06	3.76505e+06	6.52191e+06	4.03408e+06
	298.066	C00999	299.0736#381.603#[499][M]+#[2M+Na+K-H]+ 119.072	152515	609704	171986	534978	587003	179835	163707	544656	138878	580630	521546	99528.2	526686	104869	682869	2.66098e+06	919635	487290	1.04986e+06	1.1056e+06	3.24505e+06	985290	3.01619e+06	5.86232e+06	1.42539e+06	877560	1.18779e+06	710982	900826	1.07273e+06	1.94618e+07	2.4703e+07	728617	2.11273e+07	2.31767e+07	5.7223e+06	2.19568e+07	4.2492e+07	1.38368e+07	7.36285e+06	3.58859e+07	3.31774e+07	659151	4.65005e+06	3.63536e+06	3.60014e+06
		C00996
		C01000
		C00998
		C00994
		C00997
		C00995
	298.103	C01961	299.11#825.279#[500][M]+#	1.0562e+07	8.60346e+06	1.16622e+07	6.53526e+06	3.52824e+06	9.24722e+06	6.2447e+06	138396	5.25265e+06	3.9731e+06	113172	3.33582e+06	5.25598e+06	9.38289e+06	9.84905e+06	9.08653e+06	9.95943e+06	105850	3.83871e+06	2.8017e+06	3.72513e+06	3.22563e+06	5.25404e+06	3.10231e+06	5.48037e+06	5.14276e+06	4.34191e+06	5.27671e+06	3.53558e+06	4.76329e+06	8.93161e+06	6.35275e+06	3.68478e+06	8.26418e+06	128942	2.63189e+06	3.16287e+06	3.28201e+06	4.54686e+06	4.64049e+06	4.69151e+06	4.58388e+06	5.06308e+06	4.80742e+06	4.99045e+06	4.54658e+06
		C10720
	298.193	C05028	299.2004#899.9115#[501][M]+#	1.46544e+07	1.70065e+07	1.34752e+07	1.35341e+07	1.13987e+07	2.17168e+06	5.189e+06	87583.5	6.1325e+06	6.36965e+06	1.03906e+06	336764	3.19231e+06	1.09835e+07	7.25283e+06	3.89697e+06	6.70599e+06	86468.9	2.14973e+08	5.48272e+06	3.23777e+06	6.72643e+06	1.97746e+06	804533	1.19677e+06	6.18361e+06	333551	3.06202e+06	3.58168e+06	7.03285e+07	6.63372e+06	712327	1.06277e+06	2.52703e+06	555998	434338	1.57641e+08	1.45708e+07	4.28993e+06	1.5079e+07	2.67918e+06	1.2692e+06	3.85696e+06	6.09306e+07	3.45624e+06	619410
		C15219
		C14249
		C15277
		C15114
		C15142
	299.282	C00319	300.2896#850.9815#[503][M]+#[M+H]+ 299.283 [M+H-H20]+ 317.294	6.6651e+07	3.42399e+07	1.7299e+07	2.5722e+07	1.76299e+07	1.60409e+07	4.01388e+07	118781	3.05413e+07	3.38591e+07	73794.5	1.96279e+07	1.44471e+07	2.37889e+07	3.34699e+07	24228505	2.02583e+07	1.89675e+06	124767	8.05097e+06	1.6431e+07	9.6967e+06	1.71258e+07	110122	3.4548e+07	4.74361e+07	2.38032e+07	2.05954e+07	1.01609e+07	5.40713e+07	1.02123e+07	5.70747e+06	1.07996e+07	1.04425e+07	1.57358e+06	106735	169915	724275	4.81405e+06	7.48815e+06	6.68429e+06	2.82865e+06	3.25895e+07	4.28515e+07	2.40081e+07	39830059
		C02934
		C16512
	300.112	C13705	301.119#493.37#[504][M]+#[M+H]+ 300.115	207901	137978	204041	125145	7.22501e+06	218638	317717	7.56117e+06	6.92096e+06	89340.3	6.48927e+06	198038	6.57936e+06	198310	84077.3	1.30067e+06	1.35709e+06	5.65581e+06	706143	664714	1.17952e+06	733405	2.43173e+06	941419	2.86068e+06	9.32905e+06	3.36418e+06	3.05784e+06	2.06583e+06	4.13569e+06	1.77286e+06	1.8841e+06	7.7072e+06	6.87535e+06	2.88097e+06	521057	3.44913e+06	6.36083e+06	3.58673e+06	4.48731e+06	6.42946e+06	1.76611e+07	1.32932e+06	1.47703e+06	1.90928e+06	1.04259e+06
	300.134	C08981	301.141#153.208#[505][M]+#	5.14254e+07	5.25274e+07	5.35747e+07	4.0398e+07	3.66367e+07	5.24688e+07	4.87256e+07	2.02199e+07	5.3966e+07	5.34399e+07	3.14196e+07	4.61394e+07	4.73344e+07	5.17331e+07	3.63891e+07	5.0326e+07	1.17885e+07	5.74107e+07	1.63749e+07	3.84999e+07	4.45672e+07	6.00684e+07	6.61746e+07	3.77365e+07	3.95629e+07	3.1137e+07	3.36794e+07	4.36376e+07	3.29793e+07	1.74182e+07	3.8747e+07	1.52238e+07	7.06548e+07	7.09058e+07	5.04915e+07	5.18448e+07	5.37753e+07	3.42464e+07	1.64863e+07	5.5519e+07	4.63881e+07	2.48182e+07	5.63325e+07	1.89397e+07	4.41496e+07	1.77913e+07
		C14739
	301.298	C00836	302.3052#866.7155#[507][M]+#	1834754604	1306135400	1137997461	7.99596e+08	4.5462e+08	6.04115e+08	2.99317e+08	1.16206e+06	2.74084e+08	2.01271e+08	5.37769e+06	9.35513e+07	5.26583e+08	1045689658	1178869238	8.52376e+08	9.07126e+08	1.55124e+06	1.32775e+08	1.46228e+08	1.62439e+08	1.03003e+08	2.63242e+08	9.00397e+07	1.90624e+08	2.1417e+08	1.1771e+08	1.47225e+08	6.72817e+07	2.60297e+08	1271631461	5.52143e+08	4.57798e+08	1088315662	1.23572e+07	1.31103e+08	171515610	5.6886e+07	1.42609e+08	154109680	1.63683e+08	1.2805e+08	1.59107e+08	2.36684e+08	1.11526e+08	1.71016e+08
	303.143	C05324	304.1502#176.745#[510][M]+#	5.38057e+07	1.78758e+07	2.62907e+07	3.52495e+07	3.75066e+07	2.66185e+07	4.88259e+07	1.53049e+07	2.66139e+07	3.6787e+07	2.85147e+07	2.37615e+07	4.24182e+07	2.48443e+07	4.06564e+07	3.91293e+07	6.62436e+07	9.56599e+06	2.31762e+07	1.49941e+07	2.34696e+07	1.21279e+07	2.77285e+07	1.67178e+07	2.27933e+07	1.93089e+07	3.4553e+07	2.26345e+07	1.97556e+07	4.29706e+07	3.66941e+07	12466801	2.10839e+07	3.23041e+07	2.18932e+07	1.36999e+07	1.02879e+07	2.88075e+07	2.5588e+07	2.49785e+07	3.21512e+07	1.6672e+07	5.30691e+07	2.50821e+07	5.78334e+07	4.89596e+07
	305.074	C07246	306.0809#372.471#[513][M]+#[M+Na]+ 283.094	1.71443e+06	724203	263832	280560	112930	151398	1.14788e+06	83817.2	122527	26540.7	84175.6	187859	358872	428908	464038	1.63558e+06	252959	67482.6	1.45166e+06	1.7613e+06	1.87165e+06	2.16296e+06	1.29676e+06	3.33073e+06	4.49763e+06	2.69204e+06	6.38144e+06	5.48045e+06	7.376e+06	5.59865e+06	912427	3.55483e+06	348062	2.0898e+06	3.55281e+06	2.90841e+06	4.09145e+06	4.64964e+06	3.8098e+06	3.93549e+06	5.54091e+06	8.50283e+06	3.96059e+06	6.07317e+06	4.44063e+06	5.14347e+06
	305.081	C07694	306.0883#201.572#[514][M]+#	3.49068e+07	21625367	3.03611e+07	1.44445e+07	1.76259e+07	4.07916e+07	3.14908e+07	821600	4.01461e+07	1.84238e+07	1.6553e+07	2.2941e+07	1.67175e+07	1.81172e+07	3.16892e+07	5.78111e+06	8.02017e+06	524139	1.44743e+07	1.40351e+07	1.11978e+07	9.35146e+06	1.06131e+07	6.73211e+06	1.79549e+07	1.10647e+07	2.64779e+07	4.06804e+07	6.65919e+06	7.92117e+06	6.20347e+06	5.41236e+06	1.08725e+07	9.04914e+06	1.13407e+07	2.22789e+06	4.89487e+06	1.03353e+07	2.33635e+07	7.26145e+06	8.0258e+06	4.47093e+06	3.31405e+07	1.40355e+07	3.65714e+07	9.34197e+06
		C07693
		C13752
	306.035	C04524	307.0423#178.67#[519][M]+#[M+K]+ 268.076	515044	4.04901e+06	4.94082e+06	667166	625110	2.82227e+06	2.99763e+06	139779	8.20295e+06	1.20889e+06	277479	1.44621e+06	1.03805e+06	3.69261e+06	4.05589e+06	4.11389e+06	8.39055e+06	194256	2.97688e+06	4.57506e+06	6.31334e+06	4.32665e+06	8.72573e+06	6.06701e+06	5.35893e+06	4.04442e+06	4.37621e+06	6.79664e+06	3.69517e+06	6.13019e+06	8.60644e+06	8.28761e+06	1.48442e+06	1.07461e+07	8.79149e+06	3.16352e+06	7.74639e+06	1.10218e+07	8.59698e+06	4.06857e+06	9.42033e+06	8.84334e+06	8.28378e+06	6.63912e+06	8.61604e+06	4.36558e+06
	612.152	C00127	307.0832#309.655#[520][M]2+#[M+2H]2+ 612.15	6.98069e+07	4.62208e+07	4.34559e+07	4.54947e+07	3.32982e+07	4.3643e+07	1.18228e+08	8.86061e+06	9.21824e+07	1.7197e+08	3.04883e+07	5.32942e+07	5.95908e+07	6.05769e+07	5.1298e+07	4.43095e+07	1.33616e+08	3.75161e+06	1.25109e+07	7.77808e+06	8.28089e+06	8.65758e+06	1.74212e+07	1.52329e+07	2.62548e+08	2.57534e+08	1.32883e+08	8.12849e+07	5.32653e+07	3.86486e+08	1.46673e+08	4.50915e+07	2.09491e+07	4.12278e+07	1.03861e+08	2.32925e+07	9.93104e+06	1.09398e+07	4.06422e+07	1.11162e+08	2.36203e+07	2.06003e+07	5.56587e+07	8.59166e+07	7.40553e+07	5.62214e+07
	307.067	C08533	308.074#376.073#[524][M]+#[M+Na]+ 285.083	31154.2	4.57895e+06	3.11938e+06	1.64495e+06	447336	3.05664e+06	7.33494e+06	225545	4.79502e+06	3.42084e+06	463212	2.059e+06	1.48376e+06	6.71296e+06	5.69192e+06	145142	319457	97046.9	9.96332e+06	2.20316e+06	2.73862e+06	2.28398e+06	1.61534e+06	2.71599e+06	4.39157e+06	1.3866e+06	7.2595e+06	455762	1.05051e+07	7.79154e+06	2.64587e+06	2.68959e+06	80014.7	1.55507e+07	9.17267e+06	367426	1.00872e+07	1.564e+07	9.54921e+06	1.6514e+07	1.1656e+07	1.77689e+07	48854.8	4.50702e+07	1.6604e+07	3.11265e+07
	307.084	C00051	308.091#247.494#[525][M]+#[M+H]+ 307.081	1963794913	2699035051	2706449685	1511409609	3.75104e+08	2089003097	3738240686	2.45888e+08	2308626164	1643845565	5.69203e+08	1464485269	1648118638	3753970794	3252788203	1577599789	3360424285	1.56782e+08	515480308	6.68762e+08	5.41611e+08	6.80329e+08	8.76702e+08	7.75668e+08	2.40057e+08	282718598	1.95434e+08	1.3451e+08	428731829	7.96807e+08	1161025795	1.98896e+08	3.62593e+08	123530611	8.64084e+08	1.51801e+08	3.43407e+08	4.04488e+08	1035041474	1583226736	3.68367e+08	2.47361e+08	1.08841e+07	6.96598e+07	7.36267e+07	818984
		C12392
	308.032	C14510	309.0393#446.338#[528][M]+#[M+H]+ 308.032	1.2294e+06	967755	1.06419e+06	749476	269541	1.39015e+06	960911	33788.2	1.35521e+06	765988	280360	554563	479120	861588	997564	991569	1.26553e+06	24974.5	4.36416e+06	2.03384e+06	2.042e+06	1.34756e+06	1.93577e+06	639407	2.45861e+06	1.96803e+06	3.08137e+06	1.18319e+06	3.7035e+06	2.82321e+06	751417	639591	357920	1.2395e+06	706768	178379	741988	2.30786e+06	4.87621e+06	4.7396e+06	2.07564e+06	862046	1.02484e+06	1.86878e+06	2.87477e+06	3.88012e+06
	308.123	C08483	309.1307#593.535#[531][M]+#	1.01883e+06	778816	817989	249599	177459	1.36485e+06	740183	5339.74	812466	482618	178354	149788	959829	794392	878907	5.40397e+06	1.16113e+07	4522.41	127113	765638	733684	1.71389e+06	8.10039e+06	1.63127e+06	1.07643e+06	1.62216e+06	1.9973e+06	269154	2.51268e+06	5.11342e+06	1.27216e+07	3.33993e+06	934097	1.08873e+07	9.08212e+06	991492	722478	1.06364e+07	4.88726e+06	3.80267e+06	6.6117e+06	5.49606e+06	146784	3.15377e+06	4.01268e+06	4.60663e+06
		C09953
	309.14	C14316	310.147#560.763#[533][M]+#[M+Na]+ 287.152	1.25431e+06	1.12515e+06	1.31293e+06	568941	165910	2.19076e+06	1.99532e+06	0	1.34465e+06	640835	230220	1.02204e+06	657592	2.1601e+06	1.0272e+06	1.00014e+06	1.48983e+06	0	1.00883e+06	610970	798662	1.25545e+06	1.41158e+06	927203	2.61254e+06	2.22127e+06	1.11043e+06	838690	1.46928e+06	3.61397e+06	1.49828e+06	500779	146291	1.41648e+06	664944	415572	818000	1.25494e+06	485845	1.44819e+06	835770	1.08721e+06	763479	849626	521369	510199
	309.14	C14316	310.147#459.951#[534][M]+#	1.428e+06	1.94021e+06	2.01058e+06	1.11317e+06	219370	3.23132e+06	3.48705e+06	177367	1.47989e+06	1.059e+06	266906	2.15138e+06	1.06091e+06	4.70012e+06	1.68009e+06	1.79349e+06	2.83868e+06	203654	1.12894e+06	943204	1.33028e+06	2.28106e+06	3.02838e+06	2.21215e+06	164682	251778	107283	157962	582966	1.00503e+06	3.30708e+06	1.26851e+06	178491	2.32613e+06	1.83558e+06	1.16345e+06	2.51664e+06	2.86276e+06	957884	2.83554e+06	2.04698e+06	3.20034e+06	150685	180564	189907	172385
	310.103	C04164	311.11#356.124#[537][M]+#	1.21208e+06	1.80872e+06	2.09515e+06	1.53041e+06	257779	1.2357e+06	2.28128e+06	95752.4	947759	1.89501e+06	724786	1.76246e+06	1.29882e+06	2.28618e+06	2.11228e+06	3.63504e+06	2.22932e+06	75823.1	813924	1.00963e+06	1.40521e+06	1.09917e+06	2.90748e+06	1.69999e+06	2.06381e+06	2.15275e+06	2.66862e+06	2.55071e+06	1.60989e+06	3.6353e+06	4.06122e+06	2.68223e+06	494351	4.37769e+06	2.32142e+06	861804	1.65326e+06	4.20981e+06	2.00586e+06	2.41323e+06	3.30223e+06	2.06229e+06	2.45041e+06	3.59936e+06	3.89873e+06	2.98951e+06
		C09502
		C09528
	310.103	C04164	311.11#374.83#[538][M]+#[M+H+HCOOH]+ 264.102	921177	1.03864e+06	1.33208e+06	960739	283221	783450	1.40852e+06	75245.9	709623	1.25426e+06	664784	1.03816e+06	1.09111e+06	1.2856e+06	1.25542e+06	1.81921e+06	1.04794e+06	67045.3	745822	746291	1.0176e+06	972554	1.24661e+06	1.26795e+06	926724	674890	1.89395e+06	1.22314e+06	1.0583e+06	1.36839e+06	1.84391e+06	1.76086e+06	507091	1.54766e+06	1.54753e+06	696317	1.11692e+06	2.7349e+06	1.32944e+06	1.76838e+06	2.1959e+06	1.69362e+06	1.49446e+06	1.69806e+06	2.23383e+06	1.96567e+06
		C09528
		C09502
	310.139	C16692	311.1464#666.4035#[539][M]+#	791254	1.87854e+06	1.15742e+06	1.6786e+06	59458.6	1.11131e+06	1.55717e+06	95182	400776	1.35621e+06	120906	1.61974e+06	1.24796e+06	3.11652e+06	1.29673e+06	2.57263e+06	2.07679e+06	107713	591683	382486	639813	748498	1.27138e+06	766380	1.16134e+06	1.83189e+06	268274	322713	1.30514e+06	2.18535e+06	1.76789e+06	1.21675e+06	78850.4	1.41717e+06	679110	516216	973576	1.49093e+06	307741	1.24871e+06	1.20458e+06	1.01825e+06	172172	920973	204118	324450
	310.251	C14308	311.2579#895.315#[540][M]+#	1.99905e+06	2.4085e+06	1.99237e+06	2.09868e+06	1.61679e+06	1.7088e+06	1.1588e+06	987780	1.01707e+06	909258	852998	1.27749e+06	1.01415e+06	796827	995798	2.31744e+06	1.87301e+06	803964	1.82237e+06	1.96819e+06	2.54477e+06	2.20286e+06	5.32957e+06	6.10336e+06	1.46058e+07	1.79498e+07	8.00643e+06	4.37932e+06	5.92242e+06	2.00238e+07	2.71878e+07	1.70786e+07	1.73118e+06	1.35208e+07	1.73397e+07	7.0885e+06	9.98464e+06	2.87226e+07	6.20535e+06	1.14505e+07	2.069e+07	1.78216e+07	8.78258e+06	3.06947e+07	1.63546e+07	1.7989e+07
	314.188	C18015	315.1954#859.5155#[545][M]+#	8.70962e+06	1.22168e+07	1.59936e+07	1.00683e+07	1.20938e+07	1.88248e+06	4.71614e+06	30141.2	4.784e+06	7.38658e+06	63222.8	154041	2.73487e+06	1.01592e+07	5.54079e+06	3.6577e+06	6.62606e+06	30061.2	5.66597e+07	5.48426e+06	3.27279e+06	4.0729e+06	1.06394e+06	441841	712430	4.30045e+06	139709	2.45132e+06	2.86908e+06	3.69366e+07	4.69703e+06	509613	620423	1.05986e+06	32871	26942.3	3.02179e+07	1.79763e+07	3.28113e+06	1.06374e+07	1.38678e+06	765648	1.97193e+06	4.03392e+07	2.80806e+06	374926
		C15228
		C14930
		C16678
		C09194
		C09119
		C14999
		C14670
	316.204	C06093	317.2109#900.136#[549][M]+#	1.03525e+07	1.25432e+07	1.1629e+07	1.03369e+07	8.558e+06	2.15529e+06	3.84893e+06	312431	4.86734e+06	4.70885e+06	1.08735e+06	525820	2.51481e+06	7.25149e+06	4.26145e+06	2.63827e+06	4.96849e+06	246800	1.53651e+08	6.32518e+06	3.25901e+06	5.66294e+06	1.87569e+06	1.07144e+06	992751	4.65005e+06	901916	1.96503e+06	2.41678e+06	2.57645e+07	3.9479e+06	646280	854798	1.90248e+06	565182	36689.4	1.03078e+08	1.10019e+07	3.75186e+06	1.01106e+07	2.21616e+06	1.08131e+06	2.17588e+06	4.15682e+07	2.72702e+06	2.7788e+06
		C18016
		C09182
		C14887
		C16680
		C09706
		C15287
		C09845
		C14615
		C09163
		C09066
		C15192
		C14717
		C16677
		C15282
		C15126
		C16679
		C14242
		C09196
	316.204	C06093	317.211#844.34#[550][M]+#	3.53894e+07	5.07893e+07	5.64086e+07	4.31075e+07	3.76299e+07	1.99741e+07	1.27555e+07	76028.6	1.60516e+07	2.08835e+07	189198	1.97678e+06	7.47035e+06	2.47357e+07	2.02511e+07	1.29727e+07	1.87893e+07	50808	2.00597e+07	2.4615e+08	9.66097e+06	1.83876e+07	7.03666e+06	2.96423e+06	2.55633e+06	1.57232e+07	5.55503e+06	6.37612e+06	9.62415e+06	4.52139e+07	1.02913e+07	3.99067e+06	2.9408e+06	5.99473e+06	24579.9	9369.62	1.79435e+07	1.01087e+08	1.47661e+07	2.88323e+07	1.38883e+07	3.88822e+06	4.28921e+06	42979238	6.06793e+07	1.77008e+06
		C18016
		C14717
		C15282
		C14887
		C09066
		C09182
		C15192
		C16677
		C14242
		C14615
		C15287
		C16679
		C09163
		C09706
		C15126
		C09196
		C16680
		C09845
	317.293	C12144	318.3001#851.282#[552][M]+#[M+H]+ 317.294	5553475789	2679903864	1848511985	2061494571	1796710012	1391432540	3450652625	2.34317e+07	2739292326	3276916456	9.94264e+07	1693400798	1338408574	2431678965	2683045184	1778717687	1820961478	6.83959e+07	9.43277e+08	7.12927e+08	1429954837	8.90997e+08	1479615058	5.60829e+08	3083826703	3989913619	2029150379	1814258080	8.04007e+08	4730293248	8.60322e+08	4.03183e+08	9.71027e+08	7.9125e+08	903715877	1.38005e+08	4.63291e+08	3.49554e+08	4.17316e+08	6.25742e+08	5.65084e+08	2.38574e+08	2886015016	3709499935	2069128229	3244512693
	317.293	C12144	318.3001#812.448#[553][M]+#[M+H]+ 317.293	1368406592	1119830443	1259052698	7.0817e+08	3.29259e+08	967624929	6.61039e+08	1.05863e+06	4.27171e+08	1.99976e+08	896848	1.62643e+08	5.69791e+08	1212256405	1411291365	1024181923	9.59688e+08	911099	2.17594e+08	1.97863e+08	3.17529e+08	1.49166e+08	3.98332e+08	155007560	5.12865e+08	4.87614e+08	3.26533e+08	4.12862e+08	1.58586e+08	4.2494e+08	1170652452	5.92765e+08	5.35468e+08	1053882636	545183	1.47948e+08	2.94544e+08	1.82913e+08	2.7966e+08	2.80259e+08	2.76371e+08	2.44224e+08	3.67374e+08	4.05012e+08	3.39556e+08	3.56849e+08
	318.093	C06908	319.0999#384.37#[556][M]+#	1.05764e+06	1.14749e+06	1.42699e+06	745265	33461.2	1.10559e+06	2.31076e+06	24647.5	911611	696745	101732	1.05868e+06	730270	1.78904e+06	1.21584e+06	3.72529e+06	3.69974e+06	95113.8	1.85102e+06	1.26953e+06	2.08645e+06	1.92093e+06	3.50773e+06	1.54883e+06	2.34255e+06	1.96086e+06	2.25988e+06	2.42992e+06	1.28198e+06	2.74345e+06	4.63849e+06	1.78477e+06	376340	2.59903e+06	1.37431e+06	615246	1.99867e+06	2.99796e+06	2.30704e+06	3.82881e+06	4.24106e+06	2.21807e+06	4.97342e+06	3.57243e+06	4.34463e+06	3.6528e+06
		C06907
		C06906
	321.099	C04544	322.1066#377.633#[562][M]+#	2.69166e+07	4.71497e+07	4.77587e+07	2.07246e+07	3.00725e+06	2.80545e+07	5.99184e+07	3.24934e+06	3.5984e+07	1.55807e+07	6.02858e+06	2.70167e+07	2.26441e+07	6.62061e+07	5.72199e+07	2.36948e+07	5.01548e+07	3.1303e+06	9.38079e+06	1.80136e+07	2.09161e+07	1.42977e+07	2.36968e+07	1.5544e+07	1.13197e+06	1.44527e+06	1.56772e+06	1.07811e+06	2.86825e+06	4.04152e+06	4.24221e+06	1.31047e+06	4.13287e+06	2.75477e+06	2.39949e+06	804054	5.51541e+06	5.44452e+06	1.07498e+07	1.76656e+07	4.33863e+06	3.01774e+06	194978	151177	210180	2.45003e+06
		C11347
	321.099	C04544	322.1066#336.6475#[563][M]+#	6.42948e+06	6.71728e+06	6.2613e+06	4.75138e+06	1.36391e+06	5.56524e+06	8.59218e+06	582160	5.80811e+06	5.0013e+06	1.39433e+06	5.16678e+06	4.76015e+06	9.69595e+06	7.86763e+06	7.23857e+06	9.67279e+06	386065	1.08052e+06	1.54723e+06	1.2944e+06	1.61037e+06	3.76524e+06	1.84192e+06	4.75927e+06	5.92499e+06	2.86085e+06	2.47398e+06	2.38659e+06	3.76075e+06	5.04595e+06	2.15468e+06	870677	2.64992e+06	3.49078e+06	999412	713168	4.51831e+06	3.00757e+06	6.3859e+06	2.2622e+06	1.12563e+06	916286	1.20878e+06	1.99849e+06	728923
		C11347
	322.066	C05909	323.0737#439.397#[565][M]+#[M+Na]+ 300.083	4.35661e+06	1.72766e+06	4.09497e+06	3.74355e+06	638279	2.70013e+06	1.35825e+07	405028	2.18273e+06	716059	592079	5.19508e+06	2.12942e+06	4.1194e+06	3.38781e+06	3.05912e+06	6.54692e+06	204057	1.57688e+07	3.92797e+06	9.1492e+06	3.8755e+06	1.60537e+07	3.21652e+06	9.50422e+06	1.11069e+07	1.02089e+07	5.32363e+07	8.12914e+06	9.28176e+06	2.73985e+07	3.80588e+06	981017	1.81946e+07	1.42307e+07	1.32261e+06	7.24309e+06	2.23211e+07	1.11016e+07	1.49504e+07	1.0385e+07	7.61974e+06	3.03509e+07	2.12283e+07	2.5214e+07	1.88396e+07
	324.105	C04333	325.1127#187.97#[569][M]+#[M+H]+ 324.106	1.9316e+08	2.06765e+08	2.17604e+08	159367818	4.72677e+07	2.48886e+08	4.38451e+08	2.90664e+07	2.0056e+08	1.34146e+08	1.28506e+08	1.66243e+08	4.86734e+08	2.3041e+08	2.09434e+08	1246466369	1227874923	2.10465e+08	5.19565e+08	5.47259e+08	6.64215e+08	1086784303	7.83999e+08	1081459972	2.86425e+08	2.99688e+08	3.38269e+08	5.24877e+08	9.57227e+08	1137826281	1330737228	1109726489	2.9172e+08	1127774445	1111994674	7.2464e+08	7.02845e+08	684499481	5.71239e+08	1188005311	6.70435e+08	9.83212e+08	5.44668e+08	2.5591e+08	8.12147e+08	3.60467e+08
		C04420
		C07366
	326.061	C02750	327.0685#408.43#[573][M]+#[M+Na]+ 304.079	812044	608836	696751	244058	61074.3	750885	704513	28111.4	737045	151766	125855	347138	290404	374686	659771	4.57612e+06	6.48039e+06	21438.2	4.07189e+07	4.60857e+06	9.17088e+06	3.45159e+06	9.8216e+06	2.82934e+06	1.81595e+08	1.3176e+08	9.64809e+07	5.99869e+07	5.83478e+07	8.89652e+07	2.58256e+07	9.41416e+06	3.00388e+06	6.38891e+07	1.44907e+07	1.37831e+06	3.72514e+06	1.73484e+07	1.83007e+07	7.54658e+07	1.24658e+07	6.71918e+06	9.071e+07	1.74212e+08	1.64818e+08	1.42471e+08
	328.056	C16756	329.0632#425.048#[575][M]+#[M+K]+ 290.099	9640.23	11383	22464.7	3224.09	0	19587.4	417497	0	3174.97	6761.87	2782.42	19598.4	5516.55	27070.6	22688.9	1.04557e+06	1.15357e+06	0	643700	513007	1.32394e+06	303796	2.00237e+06	1.44209e+06	574202	423359	922002	855930	921521	2.56728e+06	7.68509e+06	4.28451e+06	86030.7	1.02336e+07	4.67223e+06	933019	2.55211e+06	7.31378e+06	5.93006e+06	4.51959e+06	3.89786e+06	3.79956e+06	108184	7.79705e+06	8.92728e+06	4.45474e+06
		C10198
		C16755
	328.077	C16519	329.0842#244.199#[576][M]+#	98497.2	66753.1	138371	127231	27281.9	228653	115788	0	171654	76370.1	62760.3	156097	110232	49219.5	84192.5	66274.2	100575	2256.75	2.08713e+06	2.03431e+06	2.45645e+06	1.42089e+06	1.83865e+06	647339	1.51412e+06	2.43332e+06	3.55635e+06	1.31216e+06	4.53259e+06	8.84546e+06	192364	127331	65692.8	352987	231535	70417.5	796350	3.92286e+06	5.27936e+06	2.98347e+06	3.84842e+06	2.04239e+06	663272	9.83718e+06	1.24135e+07	5.55862e+06
		C09919
	330.146	C18037	331.1537#640.823#[581][M]+#[M+H]+ 330.148	7.89199e+06	3.38585e+06	6.56664e+06	3.35609e+06	1.56311e+06	6.20392e+06	9.95731e+06	455096	7.65136e+06	2.22238e+06	2.96947e+06	6.20747e+06	3.39766e+06	4.64532e+06	5.80096e+06	5.75336e+06	6.07636e+06	273673	4.65377e+06	2.79031e+06	5.97173e+06	2.65508e+06	5.76147e+06	1.9156e+06	5.30407e+06	5.1108e+06	6.1854e+06	1.45895e+07	4.54958e+06	5.63743e+06	1.05088e+07	2.71323e+06	1.5372e+06	6.46365e+06	4.51681e+06	1.24684e+06	2.99975e+06	7.64159e+06	4.75527e+06	6.25956e+06	3.6841e+06	2.20249e+06	4.68261e+06	8.2164e+06	1.15723e+07	5.69859e+06
		C11867
		C11871
		C09173
		C11854
	330.147	C18037	331.1538#608.511#[582][M]+#[M+H+CF3COOH]+ 196.164	169701	733837	815766	534104	134982	556991	578800	0	526872	540048	275978	412638	704344	940965	642771	1.0093e+06	905374	5313.27	501146	351053	336588	388352	990326	284938	970749	1.19795e+06	6.2286e+06	1.30446e+06	763598	1.13806e+06	1.14816e+06	482417	236964	1.55867e+06	467741	144027	338566	1.29298e+06	1.98266e+06	2.47984e+06	667749	537016	1.29623e+06	6.87986e+06	2.90499e+07	2.19512e+07
		C11867
		C11871
		C11854
		C09173
	330.183	C14529	331.1902#825.03#[583][M]+#	8.42692e+06	1.0323e+07	9.96893e+06	8.87018e+06	1.05633e+07	1.5537e+06	4.06013e+06	0	5.12523e+06	6.1695e+06	187409	143236	2.89659e+06	8.62931e+06	4.98039e+06	2.75799e+06	5.55574e+06	112600	1.56083e+07	2.4545e+06	1.51074e+06	3.29282e+06	750524	0	841524	4.08519e+06	12273.2	1.9356e+06	2.7752e+06	3.71836e+07	3.4843e+06	491325	487055	1.0899e+06	863003	11221.2	9.2798e+06	580710	3.12956e+06	1.00835e+07	1.81981e+06	59472.6	1.98165e+06	3.50815e+07	2.34367e+06	174566
		C09069
		C14162
	331.127	C03996	332.1338#268.626#[584][M]+#	1.62421e+06	1.9581e+06	4.2037e+06	2.97348e+06	1.95027e+06	5.54132e+06	3.18944e+06	241558	4.6612e+06	2.33629e+06	2.0037e+06	7.46981e+06	4.82175e+06	3.65947e+06	1.65572e+06	1.23726e+07	1.41343e+07	519581	4.42305e+07	2.11523e+07	1.4948e+07	1.52368e+07	3.2609e+07	1.21713e+07	2.09372e+07	1.95251e+07	2.78266e+07	1.01661e+07	1.69937e+07	2.87651e+07	2.33921e+07	6.45731e+06	5.40516e+06	2.77951e+07	9.70141e+06	2.91288e+06	1.31064e+07	2.50899e+07	6.76426e+07	9.16768e+07	2.28124e+07	1.27677e+07	1.46585e+07	8.08555e+07	1.62091e+08	9.62869e+07
	331.127	C03996	332.1339#428.4155#[585][M]+#[M+H+NH3]+ 314.099	3.42456e+06	4.26053e+06	4.1199e+06	3.16164e+06	552829	4.86788e+06	5.70018e+06	302839	1.8664e+06	2.91163e+06	1.31056e+06	4.26074e+06	2.30385e+06	4.52275e+06	3.96128e+06	4.07706e+06	5.27151e+06	295887	3.41868e+06	2.13176e+06	3.29848e+06	3.12332e+06	6.9877e+06	2.89329e+06	4.03643e+06	4.94003e+06	2.97791e+06	3.56945e+06	3.72103e+06	6.4339e+06	5.56373e+06	3.15753e+06	1.09244e+06	5.75102e+06	2.67121e+06	1.39869e+06	3.41629e+06	5.18231e+06	3.41916e+06	4.20736e+06	4.96772e+06	3.23798e+06	2.97917e+06	3.83701e+06	4.56469e+06	6.62459e+06
	332.074	C01158	333.0815#403.3725#[586][M]+#[M+H]+ 332.074	6.82555e+06	3.88352e+06	3.51212e+06	2.33173e+06	1.3512e+06	4.98355e+06	1.12265e+07	181658	7.79651e+06	3.22041e+06	1.94047e+06	2.96474e+06	3.74428e+06	5.28496e+06	9.14732e+06	2.99214e+06	5.23166e+06	104265	2.4899e+06	2.45014e+06	3.68748e+06	1.68095e+06	4.78633e+06	1.74278e+06	5.29521e+06	5.45786e+06	3.46836e+06	4.58037e+06	1.79276e+06	4.12731e+06	5.23726e+06	4.88778e+06	1.93077e+06	8.57047e+06	2.21194e+06	797625	1.03004e+06	4.68827e+06	3.71995e+06	1.20775e+06	2.54745e+06	821206	3.55556e+06	1.87256e+06	3.73505e+06	627521
	332.074	C01158	333.0813#365.483#[587][M]+#[M+H]+ 332.072	1.35302e+07	5.7148e+06	7.15479e+06	6.6389e+06	2.74395e+06	6.86656e+06	749109	479362	8.64837e+06	3.61543e+06	4.07528e+06	5.32038e+06	5.73364e+06	4.81105e+06	8.61784e+06	5.31707e+06	5.71619e+06	331825	9.11721e+06	4.83285e+06	8.09055e+06	3.64975e+06	6.57994e+06	3.51145e+06	5.272e+06	7.20418e+06	3.57771e+06	7.90544e+06	4.55014e+06	3.27994e+06	1.25456e+07	7.63559e+06	4.00085e+06	1.31692e+07	1.24616e+07	1.54342e+06	3.35728e+06	1.12663e+07	6.26577e+06	5.07949e+06	6.59128e+06	2.94212e+06	3.21313e+06	2.6155e+06	4.96374e+06	2.26923e+06
	332.108	C02087	333.1155#374.634#[588][M]+#[M+H-C6H8O6]+ 508.141	2.91183e+06	2.52885e+06	4.01944e+06	1.29384e+06	105551	3.92535e+06	6.33232e+06	4005.18	4.07647e+06	1.02119e+06	135400	1.41835e+06	758087	3.2972e+06	2.6211e+06	3.18237e+06	3.21126e+06	6000.57	1.55395e+06	924709	1.36847e+06	883932	3.48951e+06	754113	1.70797e+06	1.60477e+06	1.81262e+06	6.11851e+06	1.03983e+06	1.85591e+06	5.97102e+06	2.26739e+06	382976	7.76962e+06	3.15267e+06	192818	1.23216e+06	4.54006e+06	2.8746e+06	4.49517e+06	2.57865e+06	1.82495e+06	4.59709e+06	2.95143e+06	3.73635e+06	4.84397e+06
	334.056	C00455	335.0636#190.257#[593][M]+#[M+H+CF3COOH]+ 200.068 [M+Na]+ 312.07	7.11045e+06	9.18437e+06	1.06306e+07	1.54128e+07	822137	3.014e+07	8.94402e+06	968591	1.13674e+07	5.76202e+06	1.05636e+06	9.32165e+06	1.51152e+07	9.83879e+06	2.3163e+07	6.56356e+07	7.78808e+07	1.75765e+06	1.0575e+07	2.38954e+07	3.03236e+07	2.59622e+07	4.7559e+07	4.47194e+07	9.77464e+07	1.11515e+08	6.55139e+07	7.30419e+07	1.32909e+07	2.35387e+07	1.89267e+07	2.37961e+07	4.10753e+06	2.78664e+07	1.31698e+07	1.68686e+07	2.65908e+07	3.54877e+07	3.0929e+07	2.80501e+07	3.56803e+07	4.58051e+07	3.57952e+07	4.32316e+06	1.0956e+07	5.7231e+06
	334.087	C12400	335.0947#201.606#[594][M]+#[M+2Na-H]+ 290.123	1.59157e+07	1.10962e+07	1.44708e+07	9.33154e+06	8.46256e+06	1.30019e+07	1.36718e+07	921396	1.35666e+07	7.76453e+06	6.5994e+06	9.70083e+06	9.16753e+06	8.71309e+06	1.07782e+07	7.79733e+06	6.08912e+06	1.51108e+06	1.49656e+07	1.50179e+07	1.6213e+07	1.02906e+07	13060395	8.14351e+06	1.63325e+07	2.06102e+07	2.25925e+07	3.39481e+07	1.37277e+07	1.61364e+07	7.47072e+06	5.27359e+06	7.33288e+06	8.62081e+06	8.5787e+06	3.72413e+06	8.12393e+06	1.60952e+07	2.39437e+07	1.06205e+07	1.37595e+07	7.59235e+06	3.62964e+07	6.18288e+07	7.44782e+07	4.46205e+07
		C10966
	336.082	C10434	337.0893#428.3715#[598][M]+#[M+Na]+ 314.099	8.04575e+06	9.71077e+06	9.56485e+06	6.61431e+06	1.11374e+06	1.12064e+07	1.33207e+07	633990	4.32987e+06	6.51417e+06	2.58932e+06	9.27109e+06	5.13778e+06	1.06197e+07	9.54745e+06	9.43163e+06	1.26848e+07	622213	7.5645e+06	4.50531e+06	7.69601e+06	6.92459e+06	1.64069e+07	6.79049e+06	1.12105e+07	1.32378e+07	7.44262e+06	9.59698e+06	8.16286e+06	1.6673e+07	1.05764e+07	6.12714e+06	2.393e+06	8.87357e+06	5.12037e+06	2.89257e+06	6.67557e+06	1.01551e+07	6.51172e+06	8.64255e+06	1.0047e+07	6.271e+06	8.00626e+06	6.22571e+06	7.46469e+06	1.1576e+07
		C10296
	338.061	C04677	339.0685#399.7315#[599][M]+#	1.35284e+06	1.51491e+06	2.9652e+06	1.9516e+06	205443	2.81849e+06	3.5852e+06	510006	892182	955839	405679	4.15687e+06	1.13184e+06	2.63315e+06	1.61631e+06	1.20027e+06	1.26188e+06	297173	8.93322e+06	3.62972e+06	4.07147e+06	3.82648e+06	5.30458e+06	2.94299e+06	3.18771e+06	1.4855e+06	3.48919e+06	1.82202e+06	2.5132e+06	1.71946e+06	4.27971e+06	2.30072e+06	417360	2.15836e+06	2.23918e+06	1.17629e+06	4.6815e+06	6.59307e+06	6.22612e+06	3.23353e+06	3.22705e+06	3.29689e+06	1.72662e+06	2.53237e+06	5.88761e+06	2.01379e+06
	338.077	C15603	339.084#414.473#[600][M]+#[M+K]+ 300.118 [M+Na]+ 316.094	981319	1.07533e+06	1.16383e+06	668086	605399	1.60125e+06	1.7033e+06	499618	519509	459746	106306	1.28679e+06	616844	1.36026e+06	1.16947e+06	955566	1.51821e+06	100424	1.12553e+06	754119	939125	897546	1.80059e+06	895599	1.03381e+06	919429	633291	937485	787645	1.17566e+06	1.89708e+06	1.11943e+06	261766	1.63934e+06	600632	402802	889635	1.23045e+06	1.5248e+06	1.02766e+06	1.08308e+06	1.00751e+06	587077	774239	889770	1.09258e+06
		C15602
		C15601
		C03686
		C15599
		C12402
	341.132	C15658	342.1393#188.6205#[608][M]+#	1.17429e+08	1.07872e+08	7.94028e+07	6.71713e+07	6.24305e+06	1.24244e+08	1.14991e+08	3.13829e+06	4.71296e+07	6.41233e+07	1.87504e+07	9.74996e+07	1.13598e+08	1.15838e+08	8.98188e+07	2.74978e+08	2.53504e+08	3.48579e+07	2.16553e+08	2.29221e+08	290172386	2.48297e+08	3.04085e+08	2.55175e+08	9.55077e+07	1.55347e+08	1.71308e+08	6.87234e+07	2.60692e+08	322785566	2.37013e+08	196138912	9.57517e+07	2.33769e+08	2.02837e+08	1.58955e+08	194838562	2.26363e+08	2.33675e+08	2.8596e+08	2.36867e+08	1.76842e+08	7.14229e+07	1.0681e+08	8.336e+07	1.7266e+08
	342.129	C00761	343.1362#531.349#[612][M]+#	106886	100048	90646.2	96120.9	94562.3	96063	113638	107315	96206.2	63002.4	90737.8	112154	96836.4	87481.1	110649	785595	605799	73654.6	152347	27432.1	217443	117165	798680	299891	238738	174032	324017	337559	288485	113792	7.38141e+06	2.16815e+06	44648.1	8.28733e+06	4.5901e+06	372090	2.34783e+06	4.51994e+06	3.73398e+06	6.7028e+06	4.5389e+06	2.84425e+06	55526.5	2.23592e+06	3.65417e+06	6.49132e+06
	343.084	C04628	344.0909#291.082#[614][M]+#	1.16989e+07	1.31048e+07	1.37141e+07	1.08898e+07	3.37877e+06	1.16045e+07	1.52871e+07	1.20608e+06	1.28125e+07	1.09227e+07	3.79645e+06	1.18926e+07	1.12505e+07	1.553e+07	1.41063e+07	2.73356e+07	3.22905e+07	594087	1.1887e+07	1.26039e+07	1.53167e+07	1.12869e+07	2.57546e+07	9.13117e+06	2.14343e+07	2.69466e+07	2.59379e+07	1.36517e+07	2.07147e+07	3.63787e+07	3.4006e+07	1.47219e+07	4.85505e+06	2.13244e+07	1.26569e+07	2.03295e+06	3.83763e+06	2.0404e+07	1.8519e+07	1.74491e+07	8.74263e+06	9.46706e+06	1.43473e+07	2.43141e+07	3.87613e+07	2.30519e+07
	344.072	C17572	345.079#202.095#[616][M]+#[M+Na+HCOOH]+ 276.092	1.57728e+07	1.08904e+07	2.0667e+07	1.02913e+07	7.20498e+06	1.80049e+07	1.4454e+07	366259	2.85491e+07	1.26824e+07	6.88755e+06	9.55796e+06	4.03095e+06	1.39929e+07	1.68306e+07	4.86138e+06	5.56732e+06	332469	5.1782e+06	6.60581e+06	5.37604e+06	5.65495e+06	5.25476e+06	4.29865e+06	7.04198e+06	4.61105e+06	1.41097e+07	2.32979e+07	3.4581e+06	2.68054e+06	6.9904e+06	4.28191e+06	2.72535e+06	1.73977e+07	1.91366e+07	1.41565e+06	5.55201e+06	1.54367e+07	2.19726e+07	8.24167e+06	9.59656e+06	9.63781e+06	9.41766e+06	6.16174e+06	1.69664e+07	6.18844e+06
		C10834
	346.105	C15595	347.1125#484.2725#[623][M]+#	1.00469e+06	650019	862471	483114	214192	1.40977e+06	1.38352e+06	31899.6	1.19266e+06	576768	473250	735962	626484	973066	979118	1.07009e+06	1.24505e+06	21863.4	477652	492941	679918	480960	989970	406954	828812	826190	1.04626e+06	1.46693e+06	553431	1.07896e+06	1.62415e+06	436840	314919	1.43686e+06	715148	227090	327107	1.31658e+06	702761	659079	778423	477003	699124	875085	926922	317106
		C15593
		C15594
		C15592
		C15591
		C15597
		C15596
		C02747
	346.124	C11671	347.1312#447.59#[624][M]+#[M+Na]+ 324.14	8.83202e+06	7.58118e+06	8.27938e+06	5.4538e+06	1.9662e+06	1.17861e+07	1.22912e+07	727466	9.5161e+06	5.04415e+06	2.36306e+06	6.06061e+06	4.31033e+06	8.10909e+06	8.89863e+06	8.90924e+06	1.08326e+07	494847	6.50902e+06	4.27073e+06	5.19841e+06	4.62168e+06	9.54677e+06	4.52729e+06	9.7444e+06	1.07134e+07	7.26813e+06	1.17118e+07	4.99616e+06	9.57675e+06	1.13419e+07	5.88015e+06	2.69208e+06	1.35896e+07	6.94052e+06	2.16471e+06	3.95129e+06	1.26597e+07	8.19016e+06	9.79269e+06	7.80573e+06	5.004e+06	8.28999e+06	8.64125e+06	1.28794e+07	9.61868e+06
		C09771
	346.124	C09771	347.1311#493.3755#[625][M]+#[M+H+HCOOH]+ 300.115	324024	589309	790587	555948	198303	700513	1.79794e+06	35304.9	278202	476758	43924.2	1.52819e+06	425783	1.6426e+06	727724	2.02921e+06	2.86918e+06	62879.2	1.84719e+06	860563	1.18447e+06	1.0011e+06	2.82942e+06	1.03266e+06	3.84624e+06	5.27127e+06	1.71778e+06	1.58673e+06	1.43621e+06	4.30348e+06	5.84818e+06	1.98403e+06	98441.9	5.03807e+06	2.04339e+06	463935	2.05962e+06	3.86637e+06	4.18387e+06	6.3993e+06	3.29255e+06	1.78617e+06	2.03638e+06	4.74939e+06	5.38204e+06	6.95768e+06
		C11671
	346.124	C11671	347.1312#420.506#[626][M]+#	568967	865130	932384	773369	19318.7	911416	1.51463e+06	13692.7	405292	612771	74399.4	1.14124e+06	569635	1.63509e+06	852799	2.47733e+06	4.26686e+06	91604.5	2417233	1.57873e+06	3.4695e+06	2.32121e+06	5.71964e+06	2.45479e+06	3.58583e+06	7.09538e+06	1.99874e+06	2.88819e+06	4.25973e+06	7.58603e+06	8.25264e+06	4.29747e+06	513469	9.74141e+06	6.0715e+06	1.29375e+06	4.0927e+06	6.05175e+06	3.28651e+06	4.98347e+06	7.1178e+06	6.96282e+06	2.14157e+06	5.66724e+06	3.41749e+06	7.89491e+06
		C09771
	347.063	C00020	348.0702#202.354#[627][M]+#[M+Na]+ 325.082	2.18604e+08	1.58463e+08	2.06083e+08	2.21105e+08	2.32032e+07	470069598	298410410	1.05211e+07	3.71822e+08	8.95345e+07	2.15605e+07	1.18926e+08	2.26003e+08	2.98085e+08	5.41998e+08	821139239	1248454548	2.41295e+07	6.17642e+07	1.20995e+08	1.26609e+08	1.07185e+08	3.56039e+08	1.67471e+08	1.04357e+08	1.3722e+08	5.43092e+07	4.33648e+08	64188628	4.48427e+07	2.92665e+08	1.76916e+08	4.96248e+07	1.88349e+08	1.00138e+08	4.0745e+07	7.01587e+07	1.75544e+08	1.71684e+08	2.81677e+08	138801795	3.07214e+07	4.7962e+07	1.59139e+07	4.34105e+07	1.77956e+07
		C00362
		C01367
		C04378
		C00948
		C00946
		C00949
	347.063	C00020	348.0703#227.53#[628][M]+#[M+H]+ 347.063	1.9544e+07	2.26681e+07	2.05848e+07	5.91604e+07	8.16464e+06	5.23108e+07	2.73603e+07	866071	3.36759e+07	1.85347e+07	988119	2.27605e+07	7.27256e+07	4.72454e+07	5.53997e+07	1.77379e+08	2.91854e+08	1.01326e+06	1.40236e+07	2.74077e+07	2.86904e+07	2.50359e+07	6.39232e+07	4.85644e+07	2.16229e+07	3.56439e+07	9.13671e+06	5.60494e+07	1.81482e+07	1.11828e+07	5.89045e+07	3.89132e+07	1.92953e+06	3.90036e+07	2.38017e+07	2.06197e+06	2.19259e+07	4.36796e+07	3.77357e+07	8.96798e+07	3.71804e+07	9.90201e+06	6.78936e+06	4.13593e+06	8.31127e+06	4.86441e+06
		C00362
		C01367
		C00946
		C00949
		C00948
		C04378
	348.176	C17638	349.1834#489.912#[634][M]+#[M+Na]+ 326.194	1.93465e+06	1.39507e+06	1.36745e+06	863176	522441	1.33625e+06	2.66271e+06	291040	994312	1.30039e+06	503475	1.30452e+06	728333	2.88777e+06	1.24085e+06	1.37352e+06	1.6838e+06	325288	1.5071e+06	540027	1.09904e+06	468130	1.26687e+06	718880	1.38776e+06	425227	729609	1.69591e+06	500653	527695	1.71379e+06	787752	485692	958524	861689	404105	576072	826960	694151	779887	718697	716734	955883	807243	1.2364e+06	774377
	350.048	C08429	351.0558#386.806#[638][M]+#	4.17551e+06	5.73527e+06	3.68863e+06	3.66422e+06	716294	4.39025e+06	6.00818e+06	370829	4.62858e+06	2.01672e+06	630314	3.49192e+06	2.94673e+06	6.19343e+06	6.39408e+06	3.59149e+06	6.67794e+06	77970.3	1.36363e+06	1.66019e+06	1.78277e+06	1.88858e+06	2.30579e+06	1.60072e+06	214169	302842	275111	355890	429653	351342	1.79259e+06	2.46871e+06	886869	3.58436e+06	1.69513e+06	310250	431057	2.09187e+06	636882	1.00173e+06	1.74003e+06	1.31673e+06	202161	497625	804469	604813
	354.056	C12602	355.0633#364.755#[646][M]+#[M+Na]+ 332.072	3.8465e+08	204662212	2.42892e+08	2.13513e+08	1.13146e+08	2.31631e+08	4.80243e+08	2.33411e+07	2.92917e+08	1.40985e+08	1.60679e+08	1.89885e+08	1.97874e+08	1.65685e+08	2.73728e+08	1.38179e+08	1.2082e+08	1.82433e+07	2.72513e+08	1.72862e+08	2.4368e+08	1.33942e+08	1.7966e+08	1.28363e+08	1.26283e+08	143405806	9.95798e+07	1.90287e+08	1.40216e+08	7.96921e+07	2.87684e+08	1.96076e+08	1.59658e+08	3.08275e+08	3.35531e+08	5.78021e+07	1.11677e+08	2.54967e+08	1.76877e+08	1.34232e+08	1.76111e+08	8.59448e+07	9.25254e+07	7.67706e+07	1.31212e+08	6.25936e+07
		C12601
		C12600
		C01268
		C06499
		C02927
	354.056	C12602	355.0633#403.401#[647][M]+#[M+Na]+ 332.074	18013500	9.7105e+06	1.02144e+07	6.18686e+06	3.6956e+06	1.37029e+07	2.99797e+07	201408	2.10675e+07	7.52737e+06	5.60058e+06	7.94066e+06	9.76039e+06	1.18086e+07	2.39151e+07	5.17636e+06	8.21201e+06	104690	5.36605e+06	5.09487e+06	7.79777e+06	3.24027e+06	8.30857e+06	3.15611e+06	8.30712e+06	5.59275e+06	6.35792e+06	8.32531e+06	4.23619e+06	5.53415e+06	8.44086e+06	1.18219e+07	4.29575e+06	1.28983e+07	4.83534e+06	3.39312e+06	1.79326e+06	8.53314e+06	7.32818e+06	1.68219e+06	4.19067e+06	1.92507e+06	4.74187e+06	1.56361e+06	4.16143e+06	1.01716e+06
		C12600
		C12601
		C01268
		C06499
		C02927
	354.093	C00852	355.0998#409.8545#[648][M]+#[M+Na]+ 332.111	9.32772e+06	5.89992e+06	1.04796e+07	3.46184e+06	1.01843e+06	1.72148e+07	2.33932e+07	185921	1.2582e+07	3.71895e+06	1.95372e+06	8.86066e+06	4.2184e+06	7.05861e+06	6.49933e+06	8.21718e+06	8.78837e+06	553362	1.38533e+07	4.39743e+06	9.10516e+06	7.18191e+06	1.19624e+07	5.72836e+06	2.94294e+07	2.51094e+07	2.37345e+07	7.46028e+07	1.51075e+07	3.72446e+07	1.80729e+07	6.95085e+06	2.66225e+06	1.18829e+07	9.31117e+06	3.2643e+06	6.38232e+06	1.13587e+07	5.9488e+06	1.21691e+07	6.78062e+06	6.28492e+06	4.88301e+07	3.64477e+07	4.67047e+07	2.46892e+07
		C01527
		C08996
		C17147
	357.106	C17751	358.1132#301.979#[653][M]+#	78067.6	528650	656261	759839	0	185378	384182	0	209748	507495	29272.5	926466	713888	1.24694e+06	367179	2.21643e+06	3.50105e+06	13497.2	5.02481e+06	8.66827e+06	1.27353e+06	2.88428e+06	8.94712e+06	4.19108e+06	1.95094e+06	4.40988e+06	474691	301415	732431	3.19281e+06	8.50037e+06	1.54019e+06	481773	8.40292e+06	2.55242e+06	482428	2.0616e+06	1.01859e+07	1.01355e+07	3.61264e+07	5.85233e+06	3.80929e+06	197653	2.21077e+07	3.72316e+06	4.79249e+06
	358.124	C11672	359.1312#390.985#[657][M]+#[M+Na+HCOOH]+ 290.126	1.90454e+06	1.43629e+06	2.04963e+06	1.01472e+06	95855.9	2.01425e+06	6.69771e+06	74757.9	1.51561e+06	659103	145914	1.8915e+06	939179	2.17539e+06	1.34197e+06	2.5998e+06	4.33529e+06	174339	5.66586e+06	2.04193e+06	3.62109e+06	3.45562e+06	6.39748e+06	3.05251e+06	3.0209e+06	2.48318e+06	2.1416e+06	4.99153e+06	1.93498e+06	2.51749e+06	1.12363e+07	3.14637e+06	816878	5.9113e+06	7.25631e+06	1.68905e+06	3.66459e+06	9.21315e+06	6.20597e+06	8.50198e+06	6.86723e+06	3.95576e+06	5.62011e+06	3.99247e+06	6.65218e+06	1.65228e+07
		C11654
		C17071
	360.157	C14289	361.1644#611.303#[663][M]+#[M+Na+NH3]+ 321.142	856826	598885	553733	544394	150914	392735	858533	0	442389	467675	5674.9	672380	647722	1.11118e+06	657250	1.12428e+06	1.30854e+06	5928.3	1.24944e+06	750418	744717	578969	1.4871e+06	668386	958090	984195	1.23555e+06	780822	1.14253e+06	1.5269e+06	1.72358e+06	680267	132675	1.71868e+06	731694	307866	712487	1.57256e+06	2.42466e+06	3.20553e+06	1.53189e+06	1.1091e+06	622952	3.27618e+06	6.01243e+06	8.98427e+06
		C09449
		C09452
		C09204
		C09514
		C09513
		C10646
	364.098	C10636	365.1051#190.825#[672][M]+#	1516609902	1533374572	1569514896	1644364180	1340069583	2038888321	1418744878	1371574781	1265379234	1483538776	1620422798	2019951844	2618282171	2066123979	1522565591	5298287406	5257534917	2744364955	2836413476	3373513657	3653752105	4797754521	3314755489	3623076170	2354102061	1686224083	2090457441	1371052323	3184103244	2853179786	3451607400	5630595178	3304478471	2994499753	4606659643	4274257521	4663405873	2829029014	3026160448	3369271394	3417976548	4210080414	1803559959	2516401598	1879619326	2661297957
	364.098	C10636	365.1054#340.533#[673][M]+#[M+Na]+ 342.113	1.32658e+08	1.29434e+08	1.18602e+08	7.3678e+07	8.91092e+06	1.72644e+08	157797074	2.38731e+06	9.71961e+07	6.14766e+07	1.32937e+07	8.53452e+07	4.10803e+07	1.43639e+08	1.42595e+08	8.71497e+08	1007767346	7.75442e+06	4.24136e+08	3.7108e+08	5.72656e+08	5.9062e+08	1383552168	5.57102e+08	2.24386e+08	1.88705e+08	2.54298e+08	8.09341e+07	2.77694e+08	7.27882e+08	1468919585	1093136822	4.8651e+07	1040840013	5.5075e+08	1.62595e+07	5.84905e+08	6.9091e+08	5.03175e+08	4.87587e+08	675092540	5.2398e+08	5.17707e+07	1.93752e+08	2.12504e+08	3.40259e+08
	364.098	C10636	365.1053#209.1605#[674][M]+#	313264827	4.69403e+08	4.21415e+08	4.58702e+08	2.87403e+08	6.57117e+08	5.53678e+08	128057970	446682674	3.88393e+08	2.84797e+08	4.64149e+08	2.56008e+08	6.41646e+08	5.62504e+08	1719171925	1769416958	1.10297e+08	1023184575	1321333350	1552135149	1461954672	1593313123	1046482187	3.79053e+08	4.5243e+08	8.15689e+08	2.8119e+08	9.39019e+08	9.45042e+08	2178036046	2031504201	1194203143	1785921704	1574629729	1179585650	1431032455	1464105463	1390846527	1232724031	1380134048	1348041613	2.40831e+08	3.65896e+08	7.2685e+08	5.73457e+08
	364.145	C02999	365.1528#536.4175#[676][M]+#	2.13741e+06	1.7774e+06	2.24812e+06	1.60547e+06	386354	2.15302e+06	2.92716e+06	176170	1.49206e+06	1.03513e+06	223042	1.90476e+06	1.30447e+06	2.28077e+06	1.81711e+06	1.9386e+06	1.9957e+06	95245.7	1.42477e+06	764936	1.41256e+06	1.22269e+06	2.82385e+06	976481	1.82421e+06	2.46065e+06	705466	1.70538e+06	1.04135e+06	1.97735e+06	3.06727e+06	897498	348492	1.87113e+06	1.10393e+06	532786	711994	1.50061e+06	1.21124e+06	2.35215e+06	1.17216e+06	1.0655e+06	1.36163e+06	1.16341e+06	697394	1.07032e+06
	366.099	C06835	367.1061#631.995#[680][M]+#[M+H-H20]+ 384.111	1.57915e+06	2.38336e+06	1.81915e+06	2.11842e+06	354719	3.31374e+06	3.79694e+06	739545	2.22172e+06	2.79006e+06	1.14771e+06	4.52206e+06	1.78618e+06	2.69367e+06	1.30169e+06	1.76459e+06	1.5153e+06	643353	1.05011e+06	1.03164e+06	1.03873e+06	2.42628e+06	2.52599e+06	2.39134e+06	986488	2.17488e+06	613538	639681	2.75474e+06	3.54947e+06	2.47754e+06	2.14955e+06	838611	2.02835e+06	709943	1.49471e+06	1.05682e+06	1.62238e+06	221427	988897	971417	1.65279e+06	435759	803983	198000	526275
		C06836
	366.129	C15390	367.1362#477.7155#[682][M]+#	995273	590743	669013	385084	134498	838953	968942	12434.5	586221	355680	148302	478770	305316	569865	675962	798485	897584	5254.05	551842	362852	744745	414373	1.02122e+06	312194	1.03629e+06	1.27749e+06	2.13831e+06	1.97978e+06	779330	1.08309e+06	1.41646e+06	683835	318629	1.79173e+06	701719	137410	385229	1.12984e+06	1.24776e+06	939737	544019	374102	747537	1.8529e+06	4.96245e+06	3.88905e+06
	368.108	C02572	369.1155#410.341#[686][M]+#	7.29062e+06	3.69849e+06	6.8484e+06	2.35226e+06	449823	1.06499e+07	1.2399e+07	110253	4.77314e+06	2.0073e+06	790202	5.82208e+06	2.09701e+06	3.6041e+06	4.9719e+06	4.78342e+06	5.69916e+06	250842	6.23383e+06	3.3966e+06	7.25179e+06	4.12446e+06	9.04568e+06	3.90547e+06	6.78548e+06	5.60823e+06	5.37074e+06	1.16435e+07	1.13434e+07	1.32208e+07	1.24533e+07	5.24177e+06	1.62154e+06	8.61052e+06	5.16464e+06	1.69517e+06	5.32181e+06	7.60936e+06	5.17537e+06	1.66515e+07	9.73076e+06	5.91135e+06	7.43419e+06	9.14684e+06	8.17996e+06	9.60502e+06
	368.145	C11796	369.1519#557.849#[687][M]+#	189747	137608	197054	53459	5509.25	227746	814111	22450.3	78449.4	39567.7	24669.7	120500	50573.7	248987	103661	275535	335806	8357.59	1.18768e+06	222484	924119	309191	1.12061e+06	355886	868844	1.56217e+06	2.10081e+06	2.94441e+06	1.1063e+06	1.73425e+06	3.83728e+06	1.12183e+06	79958.6	5.38346e+06	3.44644e+06	187927	3.844e+06	5.94612e+06	5.3652e+06	1.29871e+07	6.49293e+06	2.63445e+06	1.50213e+06	1.71413e+07	3.1212e+07	2.14723e+07
	372.103	C09956	373.1104#432.737#[698][M]+#[M+Na]+ 350.121	539048	925102	1.04783e+06	652502	11038.6	844509	1.73502e+06	81245	378792	589932	123209	1.58755e+06	657598	1.6302e+06	893412	2.35716e+06	2.64189e+06	57695.8	1.47154e+06	849517	1.02716e+06	1.18307e+06	2.14298e+06	1.28049e+06	1.14608e+06	1.75675e+06	620012	972174	729394	1.72975e+06	4.64318e+06	1.6395e+06	297967	3.89806e+06	1.51708e+06	600055	1.93692e+06	5.42001e+06	1.46029e+06	6.85515e+06	2.75716e+06	2.49192e+06	530324	1.62859e+06	1.60662e+06	2.33602e+06
	372.121	C10883	373.128#544.327#[699][M]+#[M+H]+ 372.122	622291	506665	781439	359015	88516.9	781587	914765	9660.71	621619	418933	270156	685072	526588	850283	680904	716441	1.04728e+06	0	530089	425728	588501	518072	1.8318e+06	372696	461981	642082	925293	1.4743e+06	408512	688886	1.55001e+06	413880	197554	1.01256e+06	724873	177616	383030	1.1672e+06	1.5077e+06	948510	838624	427987	396910	707646	1.65922e+06	919781
		C10186
		C10190
	372.176	C14955	373.1832#503.76#[700][M]+#	960809	723620	1.47308e+06	555199	377473	2.77332e+06	5.25246e+06	17294.5	951333	368726	273195	948745	650938	1.25477e+06	801764	1.35981e+06	2.79156e+06	0	5.07097e+06	1.81203e+06	2.53165e+06	1.54111e+06	6.25374e+06	1.27989e+06	3.35367e+06	5.21549e+06	1.31513e+07	1.95698e+07	1.53166e+06	4.51369e+06	1.9829e+07	1.62283e+06	1.02907e+06	5.71586e+06	3.90693e+06	384440	2.69857e+06	1.2955e+07	3.95468e+06	5.49457e+06	1.2474e+07	1.17171e+06	1.66137e+07	1.80086e+07	9.6696e+07	7.56867e+06
	372.176	C14955	373.1832#443.1205#[701][M]+#[M+H]+ 372.183	2.31149e+06	885452	2.62506e+06	956135	310697	3.28617e+06	4.28135e+06	10958.4	1.36066e+06	254153	266136	1.95163e+06	968044	1.5892e+06	1.37134e+06	2.88009e+06	4.19097e+06	14769.3	4.56244e+06	2.62654e+06	5.90398e+06	1.59065e+06	2.65741e+06	2.29413e+06	2.16067e+06	6.25641e+06	8.92573e+06	2.84212e+07	2.58381e+06	6.13351e+06	2.5458e+07	4.09335e+06	1.85013e+06	8.23379e+06	6.35385e+06	757459	2.58244e+06	1.41547e+07	4.4926e+06	1.00435e+07	1.58894e+07	1.64655e+06	1.00126e+07	1.15985e+07	1.0288e+08	6.98244e+06
	372.176	C14955	373.1832#479.07#[702][M]+#[M+H-CH4]+ 388.209	1.05678e+06	938117	1.34081e+06	646938	198599	2.64556e+06	8.40017e+06	40805.8	1.98414e+06	529561	325878	1.04427e+06	717845	1.34868e+06	1.33352e+06	1.48969e+06	5.25329e+06	12071.9	6.738e+06	2.30531e+06	2.51991e+06	2.05285e+06	3.28584e+06	1.69781e+06	4.04704e+06	5.22351e+06	5.57899e+06	1.39341e+07	2.24193e+06	6.33282e+06	2.71973e+07	2.19325e+06	573275	6.91948e+06	6.43551e+06	651343	2.2848e+06	8.50462e+06	3.06616e+06	5.18654e+06	7.63345e+06	1.80806e+06	7.69234e+06	5.05776e+06	5.9126e+07	6.27407e+06
	374.119	C01957	375.1261#501.099#[707][M]+#	210464	57429.7	92807.6	16331.2	6775.18	67380.3	178915	0	207398	45292.1	2901.69	45934.7	35221.3	101826	154500	174123	230399	6760.28	6.99732e+06	733751	643042	413570	1.02162e+06	177448	1.03389e+07	5.97665e+06	1.24684e+07	5.41083e+06	4.83009e+06	5.52557e+06	909185	119103	38282.1	1.19404e+06	188610	9410.4	1.35926e+06	2.17234e+06	5.12229e+06	7.79131e+06	737472	474815	1.18624e+07	2.33785e+07	4.34865e+07	3.59729e+07
		C11673
		C16963
		C09800
	382.088	C08474	383.0948#421.566#[720][M]+#[M+Na]+ 360.104	2.01482e+06	1.72579e+06	2.54228e+06	1.79417e+06	287147	2.20225e+06	5.0361e+06	111168	1.33998e+06	885544	537326	1.78904e+06	855884	1.82999e+06	1.80602e+06	4.49116e+06	3.3697e+06	51555.6	3.39498e+06	2.96058e+06	4.15996e+06	1.40252e+06	6.46993e+06	5.27073e+06	7.31372e+06	9.61318e+06	3.09378e+06	4.78765e+06	5.14082e+06	7.95238e+06	3.11435e+07	7.89209e+06	502857	1.12565e+08	2.73191e+07	999030	1.81451e+07	1.16724e+08	4.21122e+07	6.42343e+07	7.1568e+07	99180862	3.37739e+06	6.81802e+06	5.98054e+06	4.45552e+06
		C08473
		C06493
	384.14	C08504	385.1468#474.595#[725][M]+#[M+K]+ 346.178	199288	243755	243210	69456.5	59150.1	513501	365788	7114.88	242617	58694.5	64893.5	486204	82264	211719	313892	521071	568394	0	1.49497e+06	736978	3.7964e+06	3.3887e+06	1.69754e+06	1.78537e+06	1.43611e+06	1.35237e+06	1.37524e+07	1.25309e+06	3.97017e+06	7.96393e+06	1.97812e+06	1.03741e+06	74951.8	1.78055e+06	1.1425e+06	91769.5	1.36321e+07	9.97921e+06	3.74975e+06	2.76744e+06	5.81912e+06	2.20614e+06	1.86122e+06	1.99976e+07	5.24834e+07	4.44786e+06
	386.101	C03503	387.1082#593.397#[729][M]+#	85290.6	1.22152e+06	1.13009e+06	590734	28436.7	779383	1.80826e+06	77103	454900	757050	171979	1.24357e+06	748866	1.36638e+06	1.00186e+06	1.51805e+06	1.72234e+06	0	1.03784e+06	687363	652156	835864	1.58859e+06	744138	842967	1.16782e+06	491576	301210	727253	1.17239e+06	2.37779e+06	1.02707e+06	194495	1.2784e+06	1.06606e+06	480226	839854	2.16036e+06	1.10093e+06	2.39368e+06	1.26548e+06	1.09684e+06	218038	789026	781634	844281
		C10446
		C17958
		C09924
		C09922
	386.173	C10547	387.18#878.919#[731][M]+#[M+H]+ 386.173	2.53923e+07	2.2573e+07	2.52939e+07	1.14963e+07	3.07157e+06	1.49912e+07	2.10103e+07	1.42215e+06	9.88712e+06	1.79372e+07	1.89675e+06	3.30184e+06	1.15295e+07	1.39684e+07	2.28563e+07	1.00109e+07	2.131e+07	1.10457e+06	6.92101e+06	1.02483e+07	5.78446e+07	6.41496e+06	1.53696e+07	6.21731e+06	1.50585e+07	1.4484e+07	1.0162e+07	1.39045e+07	4.46338e+06	9.83976e+06	6.42361e+06	4.28525e+06	3.14756e+06	1.37346e+07	1.37274e+07	2.46351e+06	8.83515e+06	1.47192e+07	8.60367e+06	1.00366e+07	2.58283e+07	4.40713e+07	1.34856e+07	7.62802e+06	9.47447e+06	1.22207e+07
		C10561
	387.174	C12915	388.1809#189.422#[734][M]+#	3.43123e+07	3.85098e+07	4.16996e+07	3.6964e+07	1.64078e+07	4.67881e+07	3.98575e+07	1.5277e+07	2.94992e+07	3.62262e+07	3.13598e+07	4.68501e+07	8.91366e+07	6.13759e+07	4.92988e+07	2.60771e+08	248452354	6.72695e+07	1.97521e+08	2.26745e+08	2.48407e+08	2.65382e+08	2.81312e+08	2.70452e+08	7.4281e+07	7.55049e+07	1.07651e+08	2.63041e+07	202956118	2.34948e+08	2.34317e+08	2.22927e+08	1.19549e+08	186360508	1.89178e+08	2.05034e+08	2.70191e+08	2.12902e+08	2.09184e+08	2.40378e+08	2.57057e+08	242882391	1.73305e+07	8.97668e+07	8.17526e+07	1.2991e+08
		C12916
		C12917
	388.171	C08558	389.1781#408.851#[736][M]+#	1.67433e+07	1.19404e+07	1.71861e+07	8.38261e+06	3.69724e+06	2.42999e+07	4.09824e+07	345490	1.77433e+07	4.68178e+06	3.93644e+06	1.85869e+07	7.69641e+06	1.43899e+07	1.47724e+07	1.18035e+07	3.62033e+07	585076	2.83758e+07	3.06128e+07	3.939e+07	3.34291e+07	3.84911e+07	2.53461e+07	1.32312e+07	1.3745e+07	2.71876e+07	6.51982e+07	1.13807e+07	1.82551e+07	7.98111e+07	2.8617e+07	1.00844e+07	4.11734e+07	2.47134e+07	5.50373e+06	4.83096e+07	4.14565e+07	3.63288e+07	4.86677e+07	3.57259e+07	1.71646e+07	2.78563e+07	5.21632e+07	1.30737e+08	46271027
	388.171	C08558	389.1781#473.177#[737][M]+#	2.89625e+06	2.9255e+06	2.67529e+06	2.1577e+06	541931	7.2948e+06	2.10962e+07	252981	3.13407e+06	3.09509e+06	890974	4.02093e+06	1.83331e+06	3.77401e+06	3.31607e+06	6.1682e+06	1.94762e+07	86840.3	3.12348e+07	4.13291e+06	1.55416e+07	5.79109e+06	1.24152e+07	1.02094e+07	2.11332e+07	2.6751e+07	2.53065e+07	3.27924e+07	1.00652e+07	3.40932e+07	6.64461e+07	1.17512e+07	2.89252e+06	2.29083e+07	1.27562e+07	3.20355e+06	8.80671e+06	2.18685e+07	7.27265e+06	1.81358e+07	8.27805e+06	8.41139e+06	2.9275e+07	2.85196e+07	4.16756e+07	2.821e+07
	389.13	C12201	390.1369#271.193#[738][M]+#	1.97294e+06	2.84407e+06	3.15119e+06	4.1709e+06	1.46917e+06	4.42178e+06	3.64622e+06	369669	1.80963e+06	3.57423e+06	1.76767e+06	7.59895e+06	3.50896e+06	2.97256e+06	1.99216e+06	8.23921e+06	5.70884e+06	201860	4.96846e+06	2.7734e+06	3.74764e+06	5.23536e+06	7.47995e+06	3.70735e+06	3.7423e+06	3916635	4.25656e+06	7.86444e+06	3.14878e+06	9.5342e+06	1.29857e+07	5.21378e+06	1.09495e+06	5.85931e+06	4.17539e+06	1.14052e+06	2.42551e+06	5.96069e+06	2.96259e+06	5.91876e+06	3.75037e+06	5.95695e+06	5.71008e+06	4.85269e+06	5.44439e+06	4.37354e+06
	390.114	C09788	391.1211#386.442#[741][M]+#	2.23772e+06	2.50311e+06	2.79285e+06	852840	57840.9	1.73164e+06	5.97809e+06	65849.9	1.64681e+06	897409	60617.2	1.06038e+06	1.26087e+06	3.93425e+06	3.28757e+06	7.2213e+06	9.86996e+06	143304	3.25714e+06	2.34172e+06	4.65887e+06	3.36105e+06	8.83031e+06	3.19365e+06	3.88797e+06	3.69291e+06	1.54152e+06	2.95684e+06	1.29201e+06	3.14697e+06	9.47498e+06	4.44773e+06	698012	5.33703e+06	2.96709e+06	955460	4.06635e+06	5.46323e+06	4.23464e+06	8.70653e+06	4.90311e+06	4.21815e+06	1.78636e+06	2.11054e+06	2.54834e+06	2.44054e+06
	392.144	C09443	393.1516#499.175#[744][M]+#[M+H]+ 392.144	1.31323e+06	1.38669e+06	1.56873e+06	1.06994e+06	263737	1.48634e+06	1.857e+06	76262	1.41422e+06	885631	347623	1.36556e+06	779649	1.51527e+06	1.37465e+06	1.6388e+06	1.66091e+06	26827.6	1.1518e+06	708883	1.15444e+06	731113	1.72576e+06	614605	1.24362e+06	1.40315e+06	1.0312e+06	1.46975e+06	903314	1.57015e+06	2.02028e+06	912803	387698	1.5875e+06	1.11091e+06	259144	730904	1.5058e+06	1.38915e+06	1.59121e+06	1.21248e+06	711927	434028	947540	1.45924e+06	907636
		C09447
		C09577
	392.145	C09447	393.1519#628.913#[745][M]+#	150092	64245	209840	16373.2	4187.8	83070.6	55612.1	41922.3	9936.87	17376	7743.86	50607.8	20804.4	38567.1	19205.9	434058	455378	9248.16	565835	287273	767923	384758	1.86806e+06	1.02192e+06	646837	464060	1.28577e+06	93602.5	2.17348e+06	4.34077e+06	2.70985e+06	1.85527e+06	48343.4	6.2472e+06	1.30307e+06	426645	1.78004e+06	2.25364e+06	1.65318e+06	3.72296e+06	1.6285e+06	1.79741e+06	95454.6	4.81206e+06	1.93644e+06	4.62158e+06
		C09443
		C09577
	392.181	C17054	393.1883#667.696#[746][M]+#[M+Na]+ 370.199	245440	887076	862023	845142	10316.7	365157	630318	0	78623.8	841784	177093	1.09924e+06	637149	1.26728e+06	917169	1.16653e+06	1.21943e+06	3814.37	1.02734e+06	422591	609495	664531	1.20641e+06	491968	4.46522e+06	5.89539e+06	2.43597e+06	1.22991e+06	1.5121e+06	3.95312e+06	2.15995e+06	948650	354035	1.76913e+06	391774	194498	631956	972563	537159	1.17282e+06	871088	520157	717082	3.80065e+06	4.15412e+06	4.75142e+06
		C09586
	394.124	C08994	395.1312#479.465#[750][M]+#[M+Na]+ 372.139	5.68087e+06	3.68719e+06	7.46001e+06	4.15687e+06	1.25076e+06	5.72514e+06	7.129e+06	476953	3.15989e+06	2.97333e+06	802099	5.48652e+06	3.08738e+06	6.14126e+06	4.17792e+06	1.68411e+07	2.16972e+07	386618	5.57396e+07	2.30141e+07	3.06078e+07	1.68007e+07	5.52406e+07	1.80757e+07	1.46866e+07	1.83997e+07	1.14491e+07	9.54665e+06	2.28633e+07	34178028	5.20084e+07	2.29779e+07	2.71905e+06	79420000	3.40254e+07	5.90835e+06	2.69504e+07	5.68486e+07	5.78829e+07	8.92595e+07	4.61209e+07	3.03345e+07	5.40513e+06	3.19187e+07	3.60452e+07	3.84175e+07
		C09172
	396.157	C10063	397.1644#639.399#[754][M]+#	1.52429e+06	838454	736533	524612	273803	1.57263e+06	1.83822e+06	0	1.43751e+06	807553	1.01346e+06	919902	752648	908855	1.02205e+06	1.13806e+06	1.23565e+06	3136.53	720797	358789	768798	705253	1.43584e+06	389535	1.12418e+06	1.52305e+06	2.61426e+06	4.6518e+06	1.11864e+06	2.08491e+06	1.62178e+06	425699	379188	1.64268e+06	716154	174170	301628	1.09363e+06	836170	1.37936e+06	618898	419300	1.88508e+06	2.09935e+06	4.66083e+06	1.29707e+06
	398.137	C00019	399.1443#179.819#[759][M]+#	1.72576e+08	1.0162e+08	8.20246e+07	9.52746e+07	1.26798e+08	9.89309e+07	9.84411e+07	1.62208e+07	2.0266e+08	1.01506e+08	7.11633e+07	6.47755e+07	7.76741e+07	7.29446e+07	1.01806e+08	1.19559e+08	1.46651e+08	8.98454e+06	3.84253e+07	4.12037e+07	3.26054e+07	3.79105e+07	4.1673e+07	2.10438e+07	3.19469e+07	2.65789e+07	2.82484e+07	1.81513e+07	3.18225e+07	4.8521e+07	3.24203e+07	2.41171e+07	3.83827e+07	4.43434e+07	1.74651e+07	1.87493e+07	1.26034e+07	2.32088e+07	1.99567e+07	2.81715e+07	2.12203e+07	1.5748e+07	1.03392e+07	1.68521e+07	16606131	1.43423e+07
		C10556
	398.192	C17659	399.1989#691.976#[761][M]+#	4833.25	9357.95	5589.59	0	2768.49	17945.2	18746.9	5678.74	0	4442.8	8534.18	3096	3129.3	12419.3	17390.4	234723	190007	0	176738	77624.8	207300	104798	497247	124574	530627	664229	427509	181959	447082	1.19449e+06	1.54873e+06	708863	5888.1	1.34772e+06	950604	103738	908072	1.49276e+06	2.06275e+06	2.74082e+06	1.07623e+06	787723	119901	2.16429e+06	3.55065e+06	4.03301e+06
	400.152	C10557	401.1593#665.418#[763][M]+#	456909	605249	245771	323064	34254.9	452450	425970	209936	473015	334830	3.37344e+06	246243	147356	246641	145927	1.32404e+06	1.03863e+06	80133.6	1.53752e+06	1.07069e+06	1.51175e+06	929130	3.42918e+06	1.23922e+06	980036	1.28735e+06	340787	1.36943e+06	227167	1.06348e+06	2.71792e+06	888806	35247.7	2.46357e+06	2.67232e+06	321044	1.37263e+06	4.32724e+06	5.76297e+06	8.83299e+06	3.45066e+06	3.53056e+06	909637	1.16268e+06	6.16188e+06	1.46706e+06
	400.152	C10557	401.1594#750.35#[764][M]+#[M+H-H20]+ 418.164	347584	1.90249e+06	1.64364e+06	2.99922e+06	104991	512289	1.63186e+06	295003	612189	2.47827e+06	528582	3.74841e+06	612656	628999	346601	3.78784e+06	4.15905e+06	5858.9	2.53873e+06	1.59817e+06	1.67018e+06	841620	2.5784e+06	709002	1.0029e+07	9.88436e+06	4.66758e+06	1.21628e+06	3.54455e+06	9.21886e+06	2.81873e+06	975476	112803	2.5492e+06	3.01889e+06	161591	245382	2.86765e+06	3.51199e+06	1.51738e+06	1.49735e+06	1.2544e+06	2.96881e+06	2.63532e+06	2.35636e+07	641747
	403.82	C11090	404.8276#171.149#[769][M]+#[M+Na+HCOOH]+ 335.842	807305	2.38885e+06	4.81535e+06	880871	769403	2.1599e+06	2.37253e+06	220770	4.27516e+06	1196650	244867	1.27115e+06	544863	2.92473e+06	2.58516e+06	1.74604e+06	3.81053e+06	170845	1.36652e+06	1.70951e+06	1.79601e+06	1.8633e+06	3.87909e+06	1.66833e+06	5.51401e+06	5.01803e+06	3.94226e+06	2.32448e+06	1.71225e+06	3.84586e+06	5.73114e+06	3.08912e+06	976662	3.48349e+06	3.12728e+06	975007	2.25381e+06	4.30685e+06	2.77665e+06	2.58538e+06	2.83974e+06	2.8344e+06	4.33454e+06	7.30307e+06	9.62101e+06	5.81532e+06
	406.088	C10075	407.0949#471.762#[772][M]+#	5.95727e+06	5.53627e+06	8.45997e+06	4.63473e+06	2.1136e+06	9.40333e+06	7.37164e+06	542124	8.27239e+06	5.64984e+06	2.04926e+06	7.63737e+06	3.91683e+06	7.45578e+06	5.90069e+06	1.06191e+07	1.11925e+07	370728	3.96079e+06	4.33107e+06	6.95475e+06	4.37119e+06	1.06527e+07	3.99131e+06	7.19105e+06	8.21271e+06	5.84129e+06	1.04731e+07	7.08194e+06	1.09442e+07	1.09679e+07	5.84037e+06	2.19918e+06	1.61916e+07	5.84166e+06	1.6035e+06	4.28954e+06	9.10238e+06	6.13795e+06	1.0435e+07	8.14773e+06	4.6041e+06	3.55246e+06	3.81097e+06	3.85908e+06	1.95195e+06
	406.109	C10525	407.116#365.244#[773][M]+#	3.78073e+06	7.43474e+06	9.97824e+06	6.69139e+06	251972	7.18992e+06	1.4662e+07	61705.8	3.05956e+06	5.50896e+06	762298	1.94741e+07	5.23089e+06	2.11133e+07	6.14238e+06	1.88489e+07	1.6782e+07	144620	8.20642e+06	6.17636e+06	1.4769e+07	7.35419e+06	2.30566e+07	9.99694e+06	5.04946e+06	6.52311e+06	2.87009e+06	2.13838e+06	7.35349e+06	1.20209e+07	2.59737e+07	1.68769e+07	1.23716e+06	1.95009e+07	1.3261e+07	5.27937e+06	1.26329e+07	2.48281e+07	8.11789e+06	1.16945e+07	1.99912e+07	7.66044e+06	1.21803e+06	3.00102e+06	2.35549e+06	5.88952e+06
	406.109	C10525	407.116#242.468#[774][M]+#	748312	807043	1.02404e+06	824183	177092	1.26105e+06	664466	131125	691437	769944	186730	1.26706e+06	712075	902726	470635	2.02182e+06	1.39053e+06	225142	3.01379e+06	2.06873e+06	2.2852e+06	2.57837e+06	2.56619e+06	2.71054e+06	1.66122e+06	1.66638e+06	2.31266e+06	2.07685e+06	2.58341e+06	3.36506e+06	5.04956e+06	3.11573e+06	482566	3.11741e+06	2.48506e+06	1.83577e+06	2.79495e+06	3.39874e+06	2.5513e+06	2.59861e+06	2.30969e+06	3.44899e+06	2.39717e+06	4.72729e+06	3.87234e+06	5.00231e+06
	406.109	C10525	407.1159#326.095#[775][M]+#	555879	436963	481025	255521	31133.7	672174	774083	2603.97	441479	377728	178678	290203	1.05725e+06	978882	840518	1.146e+07	1.0538e+07	26945.9	4.56078e+06	2.89464e+06	8.22056e+06	4.61587e+06	1.06728e+07	5.4939e+06	5.02977e+06	7.44194e+06	8.47487e+06	4.60322e+06	1.57986e+07	3.76598e+07	2.177e+07	8.86364e+06	871284	1.15275e+07	4.4738e+06	1.93238e+06	6.34738e+06	9.91462e+06	4.84522e+06	8.41838e+06	7.37271e+06	6.72636e+06	4.87574e+06	2.25825e+07	1.19239e+07	2.76276e+07
	406.145	C09784	407.1525#384.567#[776][M]+#	1.66823e+07	9.6126e+06	8.84559e+06	6.00348e+06	2.19414e+06	8.2787e+06	1.69908e+07	416135	9.6565e+06	6.48802e+06	1.56636e+06	4.84277e+06	7.60473e+06	9.1168e+06	1.16307e+07	1.80223e+07	1.64854e+07	1.24569e+06	2.08199e+07	8.58497e+06	8.45817e+06	1.2424e+07	5.6567e+06	8.88568e+06	1.26614e+07	8.26533e+06	1.87503e+07	2.56836e+07	1.4091e+07	7.92008e+06	1.23813e+07	8.34987e+06	7.18995e+06	9.44092e+06	1.00833e+07	5.28135e+06	7.19169e+06	1.69688e+07	1.15719e+07	2.00643e+07	1.01825e+07	9.44018e+06	1.64116e+07	9.34159e+06	2.1514e+07	1.79753e+07
		C17000
		C11659
	407.039	C08412	408.0465#277.111#[777][M]+#[M+Na]+ 385.053	1.59725e+07	2.95123e+07	1.68678e+07	2.24304e+07	1.92434e+07	1.4281e+07	3.15141e+07	9.156e+06	1.66155e+07	2.41581e+07	1.94406e+07	2.41649e+07	22263504	1.80219e+07	1.72172e+07	1.84619e+07	2.56907e+07	5.6097e+06	9.70657e+06	1.32384e+07	9.41967e+06	1.14176e+07	1.34268e+07	5.34823e+06	1.52402e+07	1.41774e+07	2.35375e+07	1.58578e+07	1.36904e+07	1.89393e+07	6.69821e+06	6.28694e+06	1.48894e+07	1.17379e+07	3.81854e+06	2.65773e+06	1.57187e+06	5.3351e+06	4.23682e+06	3.12048e+06	2.4085e+06	3.34349e+06	2.51365e+07	1.95055e+07	2.00667e+07	1.60968e+07
	408.103	C09011	409.1107#547.336#[782][M]+#[M+Na]+ 386.118	96415.3	755060	874284	511795	45316.1	1.23166e+06	1.56946e+06	0	882278	357839	157698	1.06713e+06	440366	765493	684265	801612	1.2917e+06	0	831226	617989	654963	729063	1.33013e+06	715749	528153	781668	330024	551324	644798	1.27204e+06	1.84463e+06	683635	135679	1.46061e+06	640197	281318	478302	1.07495e+06	589548	824196	724115	798771	150330	360560	504909	376740
	408.103	C09011	409.1105#483.845#[783][M]+#[M+Na]+ 386.121	6.16211e+06	3.11842e+06	6.05731e+06	2.20329e+06	1.1073e+06	1.01946e+07	1.00259e+07	610769	8.86104e+06	1.95142e+06	1.00071e+06	4.52677e+06	4.00216e+06	6.4988e+06	5.0027e+06	8.01004e+06	1.1753e+07	462989	7.5052e+06	7.9238e+06	7.86986e+06	6.0913e+06	1.20937e+07	5.82016e+06	4.57428e+06	5.45028e+06	6.16948e+06	1.01512e+07	4.56414e+06	6.51955e+06	2.03549e+07	6.83181e+06	1.64328e+06	1.13026e+07	1.03064e+07	2.9514e+06	5.96305e+06	1.62579e+07	1.00921e+07	1.01286e+07	8.47582e+06	7.37582e+06	4.49379e+06	5.23965e+06	3.17056e+06	5.48207e+06
	408.155	C11710	409.1621#879.32#[784][M]+#[M+Na]+ 386.173	4.53847e+07	4.33458e+07	4.35392e+07	2.02441e+07	5.95382e+06	2.8056e+07	3.78681e+07	2.99976e+06	1.55248e+07	3.65975e+07	3.62546e+06	6.46691e+06	2.13706e+07	2.72471e+07	4.54979e+07	2.0265e+07	4.3637e+07	2.42915e+06	1.53159e+07	2.2665e+07	123360951	1.52283e+07	3.49329e+07	1.47756e+07	3.20677e+07	2.93749e+07	1.92262e+07	1.86747e+07	8.81999e+06	2.0843e+07	1.35496e+07	9.73745e+06	7.02517e+06	3.01262e+07	2.95812e+07	5.7537e+06	2.05427e+07	3.3455e+07	2.04752e+07	2.45348e+07	6.181e+07	112195621	3.03819e+07	1.8135e+07	1.78146e+07	2.86245e+07
	408.176	C09579	409.1832#544.287#[785][M]+#[M+Na]+ 386.192	3.22825e+06	9.42144e+06	9.51864e+06	7.1956e+06	1.36701e+06	1.01109e+07	1.47576e+07	774028	5.4748e+06	7.24608e+06	2.23485e+06	1.47937e+07	7.26334e+06	1.90066e+07	8.28416e+06	1.4317e+07	1.49764e+07	613940	1.69473e+07	6.78243e+06	1.08208e+07	1.26764e+07	3.97321e+07	1.19112e+07	2.94273e+07	3.67423e+07	1.20602e+07	2.29602e+07	2.1646e+07	3.82697e+07	9.25232e+07	1.44001e+07	4.26194e+06	4.83954e+07	1.97264e+07	9.278e+06	2.09734e+07	2.86919e+07	1.11716e+07	2.25988e+07	2.14968e+07	3.38049e+07	3.80367e+06	3.67156e+07	1.99334e+07	4.47931e+07
		C07124
		C07125
	408.176	C09579	409.1832#582.008#[786][M]+#	260553	467942	416588	621530	6054.04	347199	807342	0	142377	464040	96541	1.23944e+06	341999	464930	317660	1.07614e+06	730302	4710.77	724983	181426	538327	370945	1.21585e+06	457685	2.79723e+06	5.11715e+06	1.23769e+06	1.12526e+06	806677	5.22722e+06	1.80822e+06	826670	96755.7	2.93816e+06	360054	130607	502901	796670	490030	1.08915e+06	813372	512000	522700	2.40626e+06	2.89269e+06	2.26763e+06
		C07125
		C07124
	408.176	C09579	409.1832#529.151#[787][M]+#[M+Na]+ 386.192	94228.7	1.01334e+07	8.27671e+06	9.29638e+06	398027	3.39601e+06	8.63161e+06	12644	1.29631e+06	7.74109e+06	14761.5	1.26104e+07	5.06647e+06	9.2192e+06	6.66194e+06	1.48906e+07	1.34452e+07	0	8.63373e+06	4.62566e+06	8.0058e+06	6.032e+06	1.39757e+07	6.96051e+06	1.75282e+07	2.59463e+07	1.00414e+07	6.59695e+06	8.76679e+06	2.73696e+07	3.34979e+07	1.58194e+07	3.22187e+06	3.95809e+07	7.62254e+06	3.56277e+06	1.05658e+07	1.27358e+07	8.98996e+06	1.23472e+07	1.28152e+07	9.08851e+06	1.7369e+06	1.85168e+07	1.68191e+07	1.27083e+07
		C07125
		C07124
	416.145	C10544	417.1519#477.789#[797][M]+#	1.16923e+06	857141	1.59877e+06	770262	213464	1.26637e+06	1.19986e+06	19976.4	1.25949e+06	1.00133e+06	239801	734994	551403	1.40951e+06	978686	1.26634e+06	1.06579e+06	23193.9	940331	660252	901407	498958	1.51687e+06	409507	1.30211e+06	1.36075e+06	1.01816e+06	1.86659e+06	883472	1.36482e+06	2.29165e+06	803621	375711	1.76578e+06	801276	213046	462655	1.90654e+06	1.71431e+06	2.08537e+06	1.40134e+06	716962	880737	2.21245e+06	4.08917e+06	494540
	422.085	C10089	423.0921#516.427#[811][M]+#[M+H]+ 422.085	5.71293e+06	5.08258e+06	4.86456e+06	1.00619e+06	1.39895e+07	1.41298e+06	6.29659e+07	324078	1.70966e+07	740746	527275	573882	940047	1.68238e+06	2.28055e+06	717117	1.98445e+06	0	4.82168e+06	890546	1.32763e+06	539368	1.32423e+06	447324	5.32331e+06	1.11567e+07	1.68984e+06	1.18299e+08	1.39051e+06	4.25847e+06	4.5775e+06	544185	438163	2.70703e+06	1.63697e+06	380865	612248	3.03046e+06	775024	1.82374e+06	922670	1.17676e+06	2.62315e+07	3.12731e+06	3.57688e+06	5.2047e+06
		C16979
		C10077
		C10095
		C02591
		C04534
		C00689
		C02995
		C16688
		C05396
		C18050
	422.104	C12371	423.1108#245.131#[812][M]+#	284324	1.32476e+06	1.22476e+06	1.85836e+06	30520	958195	1.5692e+06	46091.6	174442	1.41883e+06	87657	3.23363e+06	1.64554e+06	2.48067e+06	901314	3.28879e+06	2.09654e+06	64019.7	920879	901215	1.64445e+06	1.68804e+06	3.94993e+06	2.01744e+06	1.3279e+06	1.51837e+06	421828	504759	838758	2.01792e+06	4.53544e+06	1.97219e+06	67648.6	2.13691e+06	1.75856e+06	566063	2.07059e+06	3.26792e+06	2.30139e+06	3.6309e+06	2.72482e+06	2.50829e+06	383728	750598	760235	806847
	424.135	C07604	425.1418#533.231#[816][M]+#[M+Na]+ 402.149	4.27288e+06	2.79989e+06	3.68574e+06	1.72059e+06	979220	4.41149e+06	7.20564e+06	167113	4.89256e+06	1.46397e+06	780971	2.68088e+06	2.49999e+06	2.90819e+06	3.15479e+06	2.59076e+06	4.26797e+06	115064	3.02251e+06	2.06382e+06	4.18017e+06	1.99522e+06	3.70053e+06	1.63702e+06	4.70222e+06	4.2103e+06	3.16643e+06	1.37155e+07	2.802e+06	3.65593e+06	8.80535e+06	2.40811e+06	2.10271e+06	3.79614e+06	4.50815e+06	984478	2.34197e+06	5.79523e+06	3.35589e+06	5.48564e+06	3.61367e+06	2.3391e+06	9.45151e+06	3.28888e+06	5.75498e+06	3.35987e+06
		C16816
		C09309
		C07602
	426.069	C05692	427.076#337.8445#[819][M]+#[M+K+HCOOH]+ 342.113	598996	1.04727e+06	3.76892e+06	1.74935e+06	104049	3.55533e+06	3.82031e+06	16409.4	722012	1.71211e+06	271254	2.69236e+06	3.05124e+06	4.63282e+06	726658	2.21182e+07	2.80768e+07	660782	2.18907e+07	1.93977e+07	2.47878e+07	1.04119e+07	1.88983e+07	2.4901e+07	5.1561e+06	4.59334e+06	7.96806e+06	1.48012e+06	1.98532e+07	1.17556e+07	1.46046e+07	2.26428e+07	2.15904e+06	1.80357e+07	1.287e+07	5.78472e+06	2.99415e+07	1.0754e+07	2.04231e+07	2.59747e+07	2.72205e+07	2.73554e+07	1.00513e+06	6.9085e+06	6.86229e+06	4.13658e+06
		C05694
		C05693
	426.189	C15970	427.1962#536.708#[821][M]+#[M+H-H20]+ 444.198	239201	586798	458840	680349	12711.2	466706	2.20988e+06	0	329708	352217	87306	1.37504e+06	197071	603194	491158	1.20568e+06	884165	3146.72	1.1162e+06	480675	680493	559740	1.43129e+06	519710	708332	941708	552432	550485	734525	1.13905e+06	3.42922e+06	1.028e+06	142648	2.2482e+06	731941	256568	1.27859e+06	2.07746e+06	858816	2.5707e+06	1.31764e+06	1.076e+06	234031	1.70792e+06	1.06168e+06	1.33299e+06
	427.02	C00224	428.0272#403.943#[822][M]+#[2M+K]+ 194.537 [M+K]+ 389.064	6.48284e+06	5.2022e+06	5.48534e+06	4.65819e+06	3.62034e+06	5.26424e+06	1.06146e+07	1.6179e+06	6.54694e+06	5.06585e+06	4.65868e+06	4.95563e+06	6.39012e+06	6.25292e+06	7.9033e+06	6.26681e+06	7.28979e+06	1.1116e+06	7.48443e+06	7.34562e+06	9.43696e+06	6.44998e+06	9.58163e+06	6.73317e+06	5.68539e+06	4.70872e+06	4.72893e+06	4.57998e+06	5.17506e+06	5.90843e+06	1.0145e+07	8.56039e+06	5.81214e+06	1.18896e+07	7.02511e+06	4.88689e+06	5.61256e+06	1.09353e+07	10237561	4.87209e+06	8.45541e+06	4.24178e+06	5.40501e+06	4.10988e+06	6.26934e+06	2.01059e+06
	428.108	C12425	429.1157#405.795#[824][M]+#[M+K]+ 390.151	2.66642e+06	2.40136e+06	2.54211e+06	2.32917e+06	393020	4.43608e+06	2.64358e+06	8700.72	1.8026e+06	1.32825e+06	473757	4.00806e+06	1.65609e+06	2.78291e+06	2.15795e+06	1.66346e+06	2.24074e+06	121025	1.05728e+06	1.04947e+06	2.10627e+06	998158	2.62816e+06	1.25101e+06	1.36102e+06	1.10051e+06	1.25945e+06	1.17219e+06	2.96493e+06	2.22122e+06	2.77541e+06	1.96545e+06	701738	2.29534e+06	1.3194e+06	471952	1.03331e+06	1.78407e+06	1.36056e+06	1.58061e+06	2.02049e+06	1.1574e+06	879906	1.18675e+06	837047	1.95269e+06
	428.145	C11743	429.1519#674.278#[825][M]+#	7.41603e+06	3.35369e+06	4.58137e+06	1.09629e+06	1.02915e+06	1.05727e+07	3.83584e+06	2575.93	4.34407e+06	2.35125e+06	0	1.72562e+06	1.13463e+06	1.1163e+06	2.42158e+06	780774	859294	2742.61	1.76543e+06	659215	356130	395742	779315	199867	8.60664e+06	7.66981e+06	2.09543e+07	6.73725e+06	3.39431e+06	1.14784e+07	246731	83774.3	375479	572597	811156	0	50934.8	1.04053e+06	3.61524e+06	2.55029e+06	482593	351487	1.22862e+07	1.34841e+07	3.86361e+07	3.48826e+06
		C10730
		C15181
	428.233	C07469	429.24#172.354#[826][M]+#[2M+2K-H]+ 176.154	2.38515e+06	3.89604e+06	4.24919e+06	2.97631e+06	2.77584e+06	3.60802e+06	2.60964e+06	2.30886e+06	4.75006e+06	2.84618e+06	2.33871e+06	2.62866e+06	2.50474e+06	3.65548e+06	3.58601e+06	2.83622e+06	3.67155e+06	1.60205e+06	2.1207e+06	2.81402e+06	2.47898e+06	2.75513e+06	3.20154e+06	2.58787e+06	2.95621e+06	2.69133e+06	2.78793e+06	2.27851e+06	2.11433e+06	2.32797e+06	3.00702e+06	3.19932e+06	2.85101e+06	2.84792e+06	2.94556e+06	2.21699e+06	2.29841e+06	2.71757e+06	2.74332e+06	1.9995e+06	2.74105e+06	2.5935e+06	2.60052e+06	2.24701e+06	2.56918e+06	1.75092e+06
		C09038
	432.14	C16223	433.1469#430.449#[832][M]+#	1.52104e+06	997198	1.84222e+06	852370	188975	1.61748e+06	1.66682e+06	21846.1	1.43377e+06	733764	327628	1.58812e+06	715908	3.11114e+06	1.42465e+06	2.02288e+06	2.28523e+06	36478	995731	1.33229e+06	2.1634e+06	1.15687e+06	2.53992e+06	896803	2.23506e+06	2.13331e+06	4.22214e+06	2.70235e+06	1.37405e+06	2.21071e+06	3.11358e+06	1.30765e+06	533433	1.9846e+06	1.30587e+06	545862	1.0368e+06	1.79781e+06	1.57655e+06	3.41132e+06	2.10213e+06	1.03468e+06	3.81112e+06	2.31417e+06	3.18581e+06	1.11428e+06
		C14942
		C14953
	432.161	C17564	433.1681#396.257#[833][M]+#	41786.5	287537	237927	308570	0	226869	475611	22076.1	25021.3	688108	28183.3	1.25204e+06	449167	1.72497e+06	402896	2.0683e+06	1.96307e+06	412565	997110	973331	1.74279e+06	2.09338e+06	2.35617e+06	2.53503e+06	623908	678661	491812	451736	1.3817e+06	1.30277e+06	3.89024e+06	3.75119e+06	55727.5	5.88871e+06	2.4282e+06	2.38932e+06	3.70885e+06	5.23402e+06	806863	4.73877e+06	5.35286e+06	5.91959e+06	507723	657598	537121	583182
	433.116	C12137	434.1228#343.109#[834][M]+#	8.05406e+06	4.4017e+06	3.63396e+06	1.95865e+06	2.07076e+06	6.26196e+06	6.31556e+06	396424	1.19956e+07	3.49084e+06	2.38998e+06	3.1199e+06	2.72695e+06	2.7646e+06	6.80373e+06	505741	3.0483e+06	28463.9	2.00388e+06	147552	58034.7	95924.7	167377	344916	1.16375e+08	1.22035e+08	6.42668e+07	9.45186e+07	8.30848e+06	3.49281e+07	205911	35264.8	520993	25652.7	63309.9	4624.83	30210.1	25642.8	214347	581426	62259.6	526471	5.76204e+07	3.10852e+07	5.10465e+07	1.50161e+07
	434.119	C09099	435.1262#733.299#[835][M]+#	1.34918e+06	690064	1.67831e+06	534350	541773	941257	404111	0	2.23327e+06	267559	2782.39	294630	259960	361001	936345	501796	438677	0	620716	306469	1.22041e+06	581316	678680	121344	617793	374171	738048	1.02148e+06	496038	1.3092e+06	553157	299264	437330	1.69383e+06	1.01969e+06	0	251604	514629	963753	421546	358559	92164	252214	464707	9.79745e+06	1.66102e+06
		C16406
		C16492
		C16407
	436.135	C01604	437.1418#779.3545#[837][M]+#[M+Na]+ 414.153	3466.13	0	3980.84	0	0	3617.15	7506.65	0	0	0	0	0	0	0	3775.14	113439	0	0	1.2177e+06	273485	9.1359e+06	1.70933e+07	2.14771e+06	2.62599e+06	290382	144745	5.97076e+06	38832.4	786928	2.57776e+06	200905	4376.49	0	837260	0	0	1.83249e+07	5.02758e+06	6.22564e+06	965118	3.70859e+06	874522	40517.2	9.19656e+06	2.41919e+07	1.86495e+06
	440.166	C10270	441.1731#678.817#[843][M]+#[M+Na]+ 418.185	798360	1.63673e+06	1.35773e+06	2.73221e+06	565994	2.05692e+06	4.8088e+06	0	747019	883196	2979.69	1.39952e+06	1.31655e+06	1.97012e+06	1.2057e+06	1.57223e+06	1.57503e+06	0	8.05149e+06	3.8178e+06	2.08311e+07	1.35821e+07	6.13159e+06	3.63024e+06	2.93684e+06	3.00405e+06	2.05884e+07	6.95421e+06	1.07403e+07	6.53439e+06	9.07114e+06	2.12131e+06	1.57199e+06	4.07202e+06	2.27126e+06	418011	1.87101e+07	1.27744e+07	1.14402e+07	4.17494e+06	7.68141e+06	1.5185e+06	2.37245e+06	1.47851e+07	7.90541e+07	9.6117e+06
	440.166	C10270	441.1731#702.649#[844][M]+#[M+Na]+ 418.18	1.73295e+06	1.96734e+06	2.15223e+06	6.49729e+06	765324	5.11412e+06	3.60703e+07	332033	2.31476e+06	847566	755552	3.78706e+06	5.20162e+06	3.90014e+06	2.9771e+06	5.94378e+06	5.86488e+06	14143.8	1.41885e+07	5.98284e+06	2.78032e+07	1.25578e+07	9.12759e+06	4.80406e+06	9.21979e+06	4.17686e+06	3.44078e+07	2.82516e+07	3.4274e+06	1.88849e+07	5.16396e+07	7.98999e+06	2.4648e+06	2.14759e+07	1.3416e+07	940737	2.61868e+07	2.46027e+07	3.71646e+07	9.0516e+06	3.231e+07	4.34688e+06	7.23229e+06	4.83672e+07	1.67699e+08	2.20364e+07
	440.166	C10270	441.1731#728.4435#[845][M]+#[M+Na]+ 418.185	126304	96628.6	428218	549387	124479	327961	3.64615e+06	339353	362550	71359.2	991823	441192	639190	801675	470684	827842	928303	113043	1.06908e+07	4.87287e+06	1.73329e+07	1.38006e+07	5.01113e+06	4.38708e+06	4.38143e+06	3.12166e+06	3.10527e+07	3.35622e+06	5.73383e+06	6.46526e+06	6.76536e+06	1.42474e+06	624093	3.23059e+06	766326	216358	2.24142e+07	1.70638e+07	1.82004e+07	7.11813e+06	9.00055e+06	1.89105e+06	1.02958e+06	3.78642e+07	1.33156e+08	1.14723e+07
	440.166	C10270	441.1731#495.123#[846][M]+#[M+Na+NaCOOH]+ 350.209	1.92631e+06	1.04177e+06	1.21724e+06	612530	95965	1.71972e+06	2.33518e+06	6409.87	2.1333e+06	622237	229295	745791	521156	1.09877e+06	1.05131e+06	2.04357e+06	2.56783e+06	7550.61	923718	612683	902133	593298	2.78899e+06	720390	4.91631e+06	6.00858e+06	5.55784e+06	1.15887e+07	1.39175e+06	5.18078e+06	5.25435e+06	1.29536e+06	384843	6.71228e+06	2.33528e+06	167387	828855	4.15334e+06	3.28534e+06	4.51283e+06	1.77742e+06	1.39119e+06	6.02901e+06	8.25545e+06	1.58406e+07	2.05344e+07
	444.2	C11195	445.2068#536.666#[852][M]+#[M+H]+ 444.198	1.59876e+06	3.5379e+06	3.15626e+06	4.52826e+06	240036	3.36337e+06	1.40608e+07	587706	2.01993e+06	2.51675e+06	831634	8.78359e+06	1.78357e+06	4.02901e+06	2.67928e+06	8.21397e+06	5.9229e+06	179371	7.32363e+06	3.35374e+06	4.45765e+06	4.02299e+06	8.98167e+06	3.51337e+06	5.81528e+06	6.35115e+06	4.0093e+06	3.74439e+06	5.15604e+06	8.14114e+06	2.20084e+07	6.9817e+06	1.28952e+06	1.52889e+07	4.53939e+06	1.7907e+06	8.77913e+06	1.34822e+07	5.78841e+06	1.70676e+07	8.69004e+06	7.30944e+06	1.4537e+06	1.21526e+07	7.63833e+06	9.75471e+06
	449.11	C08604	450.1177#367.17#[863][M]+#[M+K]+ 411.149	39069.6	0	28737.2	24671.8	6448.42	10891.5	22972.9	0	40492.2	0	19033.5	0	466558	61018.6	15571.1	3.24918e+07	7.36431e+07	172216	889682	2.494e+06	4.41329e+06	4.09326e+06	1.48924e+07	1.11192e+07	616486	890114	452122	349141	4.83756e+06	8.58848e+06	1.54646e+08	6.4679e+07	1.36051e+06	2.88204e+07	6.59335e+07	2.12803e+07	1.01477e+07	1.78347e+07	1.36673e+07	1.59101e+07	1.28449e+07	1.1251e+07	5713.56	658187	518646	27024.7
		C16298
		C08647
	450.114	C16408	451.1212#692.5745#[866][M]+#[M+Na]+ 428.132	521648	819630	818277	1.07891e+06	208571	2.60656e+06	956344	0	233084	420026	3656.84	2.9903e+06	671662	860193	584306	892946	927604	0	743114	416301	1.26018e+06	1.22474e+06	5.45136e+06	1.12664e+06	1.12003e+06	1.62125e+06	479094	1.22283e+06	2.19788e+06	6.57995e+06	2.12197e+06	904065	131582	5.19973e+06	451073	260189	550292	833921	153237	464616	1.16027e+06	629415	188788	1.20445e+06	949632	2.34936e+06
		C17449
		C09803
		C17675
	452.143	C12404	453.1505#497.068#[872][M]+#[M+H-C6H10O4]+ 598.198	800315	916013	1.44393e+06	625292	301640	1.59125e+06	1.56816e+06	34526.6	2.06679e+06	546063	301100	875413	571330	1.14037e+06	1.31026e+06	1.20219e+06	1.19267e+06	0	1.19086e+06	433676	704735	533745	1.1041e+06	460642	2.09731e+06	2.50193e+06	1.64132e+06	3.4928e+06	756214	1.71228e+06	1.424e+06	625368	264045	1.17101e+06	763663	152935	665532	1.26166e+06	1.223e+06	1.3552e+06	679124	650956	2.0984e+06	1.73504e+06	2.48362e+06	1.26263e+06
	456.161	C00445	457.1681#554.8925#[883][M]+#[M+Na]+ 434.174	312482	228353	522498	424935	145856	1.08875e+06	2.91592e+06	0	350854	75543.2	4117.57	584924	629414	778118	487811	886484	858232	0	5.80226e+06	2.33779e+06	1.95549e+07	9.51017e+06	5.14073e+06	2.58025e+06	9.61077e+06	4.73483e+06	6.98488e+07	8.19325e+06	1.96109e+07	1.3913e+07	5.43256e+06	1.0775e+06	938962	2.63043e+06	1.14499e+06	232052	1.44686e+07	1.12056e+07	9.83609e+06	4.36972e+06	6.14555e+06	1.6302e+06	1.18005e+07	7.64513e+07	3.35529e+08	1.68313e+07
	457.156	C15104	458.1634#395.124#[886][M]+#	4.49882e+06	2.13245e+06	1.22094e+06	1.9229e+06	302589	6.0698e+06	7.22869e+06	87456.1	1.55979e+06	1.15616e+06	200060	2.27622e+06	1.82483e+06	1.64349e+06	1.38351e+06	2.46734e+06	1.98549e+06	261194	2.04717e+06	2.76282e+06	2.21481e+06	2.84907e+06	1.90133e+06	2.43079e+06	1.98677e+06	1.18985e+06	2.11499e+06	5.99524e+06	905749	1.86234e+06	6.28736e+06	2.30135e+06	721502	3.55015e+06	690993	1.2104e+06	1.4273e+06	5.56679e+06	3.72163e+06	3.33277e+06	1.71768e+06	1.62138e+06	5.5888e+06	1.8301e+06	2.72773e+06	1.41154e+06
		C08325
	461.226	C07566	462.2335#493.991#[891][M]+#[M+H+NH3]+ 444.197	3.69955e+06	2.23375e+06	2.90075e+06	1.75161e+06	550264	4.30925e+06	4.95812e+06	154405	4.07311e+06	1.57636e+06	716630	2.43962e+06	1.33632e+06	1.93945e+06	1.69251e+06	2.58023e+06	1.93386e+06	106877	1.99356e+06	1.13094e+06	1.08416e+06	1.35312e+06	2.89837e+06	1.05105e+06	2.65362e+06	4.07604e+06	2.56343e+06	6.64244e+06	1.32412e+06	3.39797e+06	5.94366e+06	1.85285e+06	705360	2.92276e+06	2.34689e+06	544325	1.40089e+06	4.00937e+06	2.11239e+06	3.5004e+06	1.51452e+06	1.87082e+06	3.89324e+06	3.21636e+06	4.2592e+06	4.3002e+06
	464.13	C16422	465.1368#718.668#[895][M]+#	813335	385552	1.58677e+06	1.2997e+06	180993	1.45241e+06	1.08647e+06	2774.77	511291	236366	0	2.55745e+06	537593	461632	448723	1.31545e+06	681437	2708.8	1.2394e+06	1.02182e+06	1.82385e+06	947233	2.83903e+06	812961	1.00027e+06	1.36068e+06	734941	1.21145e+06	1.9057e+06	3.46069e+06	2.39072e+06	1.1276e+06	170910	1.73857e+07	1.83133e+06	200649	1.00946e+06	5.67227e+06	2.4713e+06	2.16035e+06	2.74082e+06	3.02131e+06	196651	1.24254e+06	1.55977e+06	5.35073e+06
	464.166	C09636	465.1732#544.834#[896][M]+#	1.04236e+07	6.44441e+06	6.57964e+06	4.79894e+06	1.47168e+06	1.09627e+07	1.10458e+07	467036	8.45374e+06	4.15086e+06	1.41912e+06	6.29293e+06	3.19077e+06	5.32787e+06	4.23563e+06	8.31136e+06	5.60873e+06	312269	5.68326e+06	3.16742e+06	3.59134e+06	3.49859e+06	8.04293e+06	2.82044e+06	1.16569e+07	1.71975e+07	9.26008e+06	1.78455e+07	4.3555e+06	1.29533e+07	1.98474e+07	6.21276e+06	2.20118e+06	1.05626e+07	6.0828e+06	1.88163e+06	3.96036e+06	1.25245e+07	6.76727e+06	1.28399e+07	4.35172e+06	5.44374e+06	1.05949e+07	1.79678e+07	1.7112e+07	1.86695e+07
		C09405
		C09463
		C14895
	464.166	C14895	465.1732#574.6845#[897][M]+#[M+2Na-H]+ 420.215	4.15327e+06	2.04498e+06	3.32608e+06	1.76169e+06	553907	5.58024e+06	5.90658e+06	6508.69	4.94026e+06	1.89299e+06	1.0455e+06	3.3222e+06	2.06934e+06	3.07762e+06	2.79832e+06	3.64378e+06	3.55908e+06	163503	3.02551e+06	2.02647e+06	2.20103e+06	2.27292e+06	5.3783e+06	1.5906e+06	5.01799e+06	7.6074e+06	8.01725e+06	8.50303e+06	3.73175e+06	1.06091e+07	1.24947e+07	2.92247e+06	753887	7.45435e+06	5.23796e+06	1.06847e+06	3.01792e+06	7.8496e+06	5.74655e+06	9.17327e+06	3.84642e+06	3.50261e+06	5.67962e+06	1.28996e+07	1.47471e+07	1.32464e+07
		C09463
		C09636
		C09405
	469.12	C08529	470.1271#381.8615#[907][M]+#	9865.07	6481.65	0	3029.37	0	2976.39	14059.5	0	6665.15	0	2691.66	0	10728.2	13102.8	0	1.54009e+06	568456	13831.8	2.37613e+06	2.00818e+06	3.47161e+06	4.12863e+06	2.48608e+06	1.0483e+07	1.23944e+06	563274	3.02091e+06	230522	1.51307e+07	1.41225e+07	4.72463e+06	5.29496e+06	310367	1.13025e+07	6.47489e+06	2.94697e+06	1.05178e+07	1.38771e+07	4.0526e+06	9.84724e+06	7.08478e+06	2.16532e+07	3611.5	8.91013e+06	3.44984e+06	7.09602e+06
	470.147	C09797	471.1538#544.225#[910][M]+#[M+K+HCOOH]+ 386.192	529991	717827	764292	617702	29170.7	750423	1.05921e+06	62486	459474	561826	160948	1.19786e+06	554133	1.47019e+06	617359	990760	941742	6524.38	1.24684e+06	484401	671494	861720	1.34477e+06	813077	1.12412e+06	1.11562e+06	355013	562594	720876	1.04156e+06	2.42736e+06	884712	321432	2.23337e+06	1.27722e+06	392173	1.24696e+06	1.43866e+06	611448	1.07838e+06	1.14461e+06	2.09536e+06	329444	1.07351e+06	394576	960117
	482.156	C14129	483.1628#494.165#[928][M]+#[M+K]+ 444.197	2.41316e+06	1.54071e+06	2.00766e+06	1.09051e+06	306350	2.96256e+06	3.3224e+06	62162.3	3.2438e+06	1.05451e+06	344806	1.44743e+06	725031	1.50247e+06	1.40856e+06	1.9149e+06	2.05147e+06	44517.8	1.43553e+06	911489	897940	1.14563e+06	2.64385e+06	769774	3.2372e+06	4.13575e+06	2.3393e+06	4.52624e+06	905458	3.26225e+06	5.1912e+06	1.58858e+06	522804	2.40405e+06	1.94302e+06	469483	999679	3.60232e+06	1.83952e+06	2.8952e+06	1.34263e+06	1.44695e+06	3.67624e+06	2.87511e+06	2.76532e+06	3.3847e+06
	486.187	C11608	487.194#673.835#[937][M]+#	1.95993e+06	1.78935e+06	1.3001e+06	624891	466358	1.89601e+06	1.67196e+06	0	2.44586e+06	1.00628e+06	1.14488e+06	470683	598989	810391	1.80325e+06	411431	510507	3753.13	499131	89368.8	138853	127321	323916	54993.8	7.31691e+06	8.14905e+06	9.00747e+06	1.27352e+07	2.20401e+06	7.11967e+06	466835	0	473518	642934	33765.7	0	271321	173261	833359	1.4261e+06	185953	103762	8.57669e+06	1.09905e+07	2.27219e+07	1.55866e+07
		C08779
	490.173	C14124	491.18#182.839#[942][M]+#	1.12177e+07	2.53735e+07	2.71804e+07	2.11522e+07	3.96781e+06	2.57851e+07	2.84082e+07	1.56723e+06	8.96417e+06	2.24549e+07	7.13349e+06	2.30804e+07	2.39367e+07	3.4467e+07	2.76865e+07	3.30877e+07	2.62029e+07	2.63188e+06	5.67749e+06	6.65654e+06	8.67547e+06	4.43447e+06	1.41565e+07	1.01209e+07	3.00159e+06	2.76493e+06	5.96281e+06	6.86326e+06	7.46727e+06	8.50503e+06	4.43985e+07	2.617e+07	5.6201e+06	6.12731e+07	2.62752e+07	1.04948e+07	9.86879e+06	4.94952e+07	2.08936e+07	1.67257e+07	2.96702e+07	1.83779e+07	3.83125e+06	9.27329e+06	5.28247e+06	5.85375e+06
		C14123
	494.125	C10492	495.1321#194.217#[948][M]+#[M+Na]+ 472.143	8.38431e+07	4.92962e+07	8.60766e+07	4.49661e+07	5.06403e+07	6.30687e+07	5.75892e+07	9.45881e+06	8.6191e+07	4.2053e+07	1.31379e+07	4.57257e+07	2.73738e+07	4.44938e+07	4.92369e+07	1.60108e+07	1.88621e+07	3.40977e+06	2.65192e+07	2.55604e+07	19020173	1.94934e+07	2.68574e+07	1.23219e+07	4.4964e+07	5.41203e+07	3.88077e+07	1.26095e+08	1.37344e+07	1.82655e+07	2.95502e+07	1.25621e+07	2.77704e+07	2.0237e+07	3.30465e+07	7.76639e+06	1.59393e+07	2.4125e+07	2.66858e+07	2.81745e+07	2.03403e+07	2.06848e+07	1.39232e+08	4.45067e+07	5.74515e+07	4.3416e+07
		C11162
	496.304	C16500	497.3112#877.3685#[954][M]+#[M+H]+ 496.304	1.0221e+06	786809	790654	294960	402873	129190	556531	296683	1.18485e+06	3.67879e+06	917707	1.00837e+06	544316	17131.8	63597.2	540655	542052	191533	291402	1.06649e+06	711498	492752	2.20505e+06	1.94022e+06	7.60868e+06	6.2899e+06	1.40926e+06	2.14121e+06	671053	9.34571e+06	1.64366e+07	8.20274e+06	319762	4.16374e+06	7.15935e+06	2.74547e+06	2.50392e+06	9.08064e+06	2.81509e+06	5.57006e+06	4.54103e+06	2.9885e+06	1.76127e+07	3.46561e+06	1.58655e+07	4.75425e+06
		C08834
		C16501
	500.151	C00927	501.158#404.99#[961][M]+#	1.09154e+07	9.14889e+06	1.46505e+07	7.2603e+06	3.37397e+06	1.48303e+07	2.0026e+07	250001	1.11667e+07	6.36297e+06	3.09432e+06	1.04551e+07	5.00968e+06	8.4258e+06	7.52404e+06	7.15571e+06	8.89707e+06	356376	5.89718e+06	4.76946e+06	5.62345e+06	5.0955e+06	8.36698e+06	3.79822e+06	5.19226e+06	3.97846e+06	6.05332e+06	1.4828e+07	4.80685e+06	6.11481e+06	1.87777e+07	6.16436e+06	2.53907e+06	6.65308e+06	1.0157e+07	2.5503e+06	3.97713e+06	6.87981e+06	6.87908e+06	8.16968e+06	4.3823e+06	4.19818e+06	1.0373e+07	4.9741e+06	5.27378e+06	5.80361e+06
		C01941
		C17350
	504.161	C12410	505.1682#424.951#[968][M]+#	1.51039e+06	1.27496e+06	1.71437e+06	1.04149e+06	177663	1.80817e+06	2.4377e+06	45761.7	1.365e+06	902846	462809	1.20743e+06	925183	1.54141e+06	1.49166e+06	2.23219e+06	3.09347e+06	62577	3.83131e+06	1.44325e+06	2.48042e+06	1.66587e+06	3.68535e+06	1.20694e+06	3.26997e+06	3.66086e+06	2.9165e+06	4.16212e+06	2.93029e+06	5.25544e+06	3.21175e+06	1.31724e+06	676270	2.58548e+06	1.41952e+06	424892	1.21051e+06	4.04002e+06	2.72565e+06	6.89905e+06	2.56349e+06	1.2593e+06	1.89332e+06	5.57435e+06	1.03368e+07	2.33459e+06
		C08782
	517.165	C14034	518.1718#174.936#[980][M]+#[M+H]+ 517.164	1.2565e+06	308567	653365	1.39032e+06	1.26386e+06	1.76687e+06	275429	756259	248446	1.62041e+06	1.1499e+06	2.20304e+06	2.45646e+06	598054	638338	5.69852e+06	1.67783e+06	1.37035e+06	7.77624e+06	4.48548e+06	9.17218e+06	6.31503e+06	7.17293e+06	1.00415e+07	1.95297e+06	2.17461e+06	3.74115e+06	3.54643e+06	7.43079e+06	6.1998e+06	1.08013e+07	9.28065e+06	3.12233e+06	2.20673e+07	1.0607e+07	8.40521e+06	1.48498e+07	7.92203e+06	5.96617e+06	1.59408e+07	1.20407e+07	1.48305e+07	3.80159e+06	6.54648e+06	7.40801e+06	1.5585e+07
		C14037
		C14036
		C14038
		C14035
	520.301	C08816	521.3087#892.102#[986][M]+#[M+Na]+ 498.32	1.3156e+07	1.34417e+07	1.31868e+07	1.37226e+07	1.36045e+07	1.38299e+07	1.34392e+07	1.34404e+07	1.40155e+07	1.46168e+07	1.40491e+07	1.33426e+07	1.33628e+07	1.27625e+07	1.3548e+07	1.20599e+07	1.25346e+07	1.27057e+07	1.1201e+07	1.23213e+07	12561438	1.30243e+07	1.34697e+07	1.31205e+07	1.21156e+07	9.88638e+06	1.1474e+07	1.15434e+07	1.22407e+07	1.12836e+07	5.74513e+07	6.53506e+06	1.37309e+07	1.29933e+07	1.30753e+07	1.25301e+07	1.14227e+07	1.14867e+07	6.364e+06	1.17165e+07	1.11589e+07	1.1534e+07	1.18007e+07	1.14524e+07	8.39432e+06	9.83701e+06
		C11300
	522.208	C08769	523.2153#610.435#[990][M]+#[M+Na]+ 500.225	1.44281e+06	2.00603e+06	4.03437e+06	2.78086e+06	163899	2.49842e+06	6.82013e+06	414358	1.19328e+06	1.13504e+06	355039	4.65785e+06	1.63339e+06	3.69617e+06	1.65074e+06	4.07079e+06	2.94624e+06	294853	3.89429e+06	1.57595e+06	2.56056e+06	3.17455e+06	6.0672e+06	2.72822e+06	3.05215e+06	4.23563e+06	1.47294e+06	2.07424e+06	2.09499e+06	6.93791e+06	1.00495e+07	3.03007e+06	367943	4.62215e+06	2.69251e+06	1.76569e+06	3.23839e+06	4.98611e+06	2.1239e+06	3.72586e+06	2.35983e+06	2.84656e+06	1.12438e+06	3.60661e+06	2.58143e+06	4.62886e+06
		C08777
	528.17	C15207	529.1768#383.5355#[1001][M]+#[2M+H]+ 264.086	52766.2	13687.7	5046.06	179324	7026.2	6071.02	103402	2097.45	51042.6	14778.5	0	2862.6	125892	22304.4	48390.8	2.09657e+06	5.49357e+06	946557	1.79379e+06	2.72736e+06	3.48745e+06	2.47151e+06	7.69084e+06	2.74684e+06	2.22621e+06	3.19764e+06	1.65861e+06	2.90539e+06	380876	1.37765e+06	1.18659e+07	5.20326e+06	3.12736e+06	1.03254e+07	1.1147e+07	2.86374e+06	4.99184e+06	4.62968e+06	5.7309e+06	4.80782e+06	6.66304e+06	4.60958e+06	3.97724e+06	4.91253e+06	3.6463e+06	1.96231e+06
		C11289
	538.115	C08745	539.1224#369.441#[1017][M]+#	2.29855e+06	2.73664e+06	3.02078e+06	2.04144e+06	66464.2	2.72479e+06	1.70283e+06	45239	439090	1.83873e+06	55656.1	2.46262e+06	2.44642e+06	3.62876e+06	1.95438e+06	8.58082e+06	1.08198e+07	284237	1.94856e+06	2.66065e+06	3.23775e+06	3.27003e+06	9.73724e+06	2.70311e+06	3.54423e+06	4.76995e+06	2.46953e+06	1.57141e+06	3.62363e+06	7.55183e+06	1.24416e+07	5.0495e+06	1.93408e+06	1.63572e+07	4.34313e+06	1.35053e+06	2.48948e+06	4.91082e+06	4.72237e+06	6.48552e+06	5.27272e+06	4.04202e+06	1.49834e+06	3.17184e+06	3.07959e+06	5.97852e+06
	538.115	C08745	539.1223#344.533#[1018][M]+#[M+Na]+ 516.13	1.28339e+06	1.42024e+06	2.43525e+06	2.07364e+06	13013.2	2.20942e+06	776766	48217.9	248302	954460	34841.2	1.9842e+06	1.68095e+06	2.94727e+06	1.59701e+06	6.63582e+06	1.09801e+07	245346	2.30933e+06	3.46284e+06	4.88622e+06	3.62986e+06	1.24315e+07	3.43379e+06	4.46512e+06	7.13988e+06	5.2066e+06	1.35393e+06	5.16886e+06	1.57346e+07	1.36248e+07	6.08377e+06	1.89797e+06	1.34166e+07	5.56011e+06	1.74436e+06	4.2266e+06	1.17119e+07	9.64072e+06	1.1378e+07	1.14121e+07	8.53418e+06	1.75085e+06	6.09229e+06	3.83786e+06	1.31477e+07
	539.118	C07221	540.1257#295.038#[1020][M]+#	1.71637e+06	2.8699e+06	5.09873e+06	3.31208e+06	115733	2.72231e+06	2.9553e+06	286698	339718	2.55628e+06	106008	3.36605e+06	3.09736e+06	3.65185e+06	2.13057e+06	7.03577e+06	8.36466e+06	422423	2.41993e+06	4.08833e+06	4.1717e+06	6.33824e+06	7.91818e+06	3.08083e+06	5.03979e+06	6.78782e+06	4.07521e+06	2.18406e+06	3.36862e+06	8.32559e+06	9.46535e+06	5.75409e+06	2.22266e+06	1.00038e+07	4.23232e+06	1.79866e+06	2.25645e+06	7.88405e+06	7.02422e+06	6.24392e+06	5.37619e+06	4.47192e+06	2.46588e+06	8.1437e+06	6.47523e+06	7.83103e+06
	541.062	C15635	542.0688#238.678#[1025][M]+#[M+H]+ 541.059	4.78781e+06	4.26659e+06	3.28014e+06	4.39189e+06	2.45176e+06	2.44666e+06	5.43239e+06	17447.2	5.10905e+06	5.35486e+06	1.50757e+06	3.69247e+06	4.74315e+06	4.46753e+06	3.90382e+06	1.03455e+07	2.01677e+07	0	2.31312e+06	3.85311e+06	4.15449e+06	3.67169e+06	9.29797e+06	6.23633e+06	1.37386e+06	1.90597e+06	1.25136e+06	908227	3.81802e+06	6.50045e+06	1.1608e+07	6.49091e+06	2.79251e+06	1.1317e+07	5.09228e+06	4.88084e+06	3.46523e+06	6.2786e+06	4.07138e+06	1.0325e+07	6.39193e+06	5.86652e+06	162973	2.08066e+06	2.39469e+06	2.3896e+06
		C13050
	542.125	C16764	543.1322#182.43#[1027][M]+#[M+H-C6H10O5]+ 704.176	1.18501e+08	1.52368e+08	2.282e+08	9.94747e+07	1.19149e+07	1.79338e+08	1.50041e+08	2.63517e+06	2.48296e+08	1.00804e+08	7.63566e+06	9.10543e+07	7.41865e+07	2.11438e+08	1.84842e+08	1.34885e+08	247531181	3.3249e+06	8.56686e+07	8.31996e+07	1.10997e+08	9.56085e+07	2.11767e+08	1.06962e+08	2.65785e+08	2.63085e+08	2.49169e+08	1.26283e+08	8.41888e+07	1.6568e+08	2.95471e+08	2.12078e+08	7.87544e+07	2.81317e+08	2.09589e+08	4.6629e+07	1.4107e+08	283275750	262342556	1.37659e+08	2.41885e+08	1.88058e+08	2.49357e+08	2.87499e+08	2.88047e+08	2.13119e+08
		C09758
	548.151	C17057	549.1582#491.0655#[1031][M]+#	3.89973e+06	2.52593e+06	3.24336e+06	1.84368e+06	732445	5.13034e+06	5.13951e+06	206402	4.60876e+06	2.29311e+06	1.45525e+06	3.01477e+06	2.43152e+06	4.09972e+06	3.71973e+06	5.21629e+06	6.19707e+06	155868	1.822e+06	2.01838e+06	3.0954e+06	2.06405e+06	4.82478e+06	3.89959e+06	4.43406e+06	3.81474e+06	4.38037e+06	7.17066e+06	2.35793e+06	5.19849e+06	8.32136e+06	3.08162e+06	1.30006e+06	9.16492e+06	3.63965e+06	957365	1.72282e+06	6.14782e+06	3.7956e+06	3.50949e+06	3.91752e+06	2.42353e+06	2.99968e+06	4.34256e+06	3.85164e+06	1.50551e+06
	556.177	C11669	557.1841#528.812#[1039][M]+#[M+Na]+ 534.193	1.03363e+06	557905	807142	329624	184980	1.67157e+06	1.82429e+06	17800.8	1.49406e+06	365990	148703	747743	555059	945543	637280	497653	981341	38793.3	899556	686783	711104	608027	710066	436616	987997	669782	812660	1.7936e+06	724552	746538	1.86266e+06	249792	267082	506972	1.03596e+06	333760	693905	1.08982e+06	1.1028e+06	1.60803e+06	791853	526821	1.61918e+06	663201	1.10454e+06	696190
		C11668
	556.213	C11667	557.2208#468.36#[1040][M]+#	30477.1	204526	239079	131006	0	136336	373808	0	17491.8	197278	17375.6	408668	235642	834923	302492	1.00342e+06	2.11658e+06	11605.5	314287	310581	691547	425178	1.25312e+06	459118	691372	965658	221002	140829	534694	1.18213e+06	2.97596e+06	894952	207884	1.52977e+06	691616	324727	325120	918897	104469	634382	728972	347984	60845.9	568337	147227	459277
		C11666
	578.143	C10221	579.15#467.92#[1061][M]+#	17955.6	6225.22	8109.69	2570.13	75263.7	0	1.26006e+06	0	53383.2	0	3.26752e+06	6093.53	0	120693	7458.52	0	135321	0	3.86657e+07	2.64276e+06	926788	1.33408e+06	823357	464378	1.09042e+07	5.37606e+06	2.56678e+07	1.63174e+06	1.20314e+06	1.95635e+06	3.8705e+06	35776.8	0	1.19945e+06	0	2443.16	1.29219e+06	1.56701e+06	3.34203e+07	2.71746e+07	1.17101e+06	655167	3.10424e+06	1.06166e+07	7.3949e+07	27248459
		C10238
		C17640
		C17639
	580.359	C08916	581.3661#892.8235#[1063][M]+#[M+Na]+ 558.377	3.12742e+06	3.85955e+06	3.47715e+06	3.56333e+06	3.34189e+06	3.41269e+06	3.44846e+06	4.94692e+06	3.49748e+06	3.90656e+06	3.80177e+06	3.58453e+06	3.87924e+06	4.07402e+06	4.25859e+06	4.03206e+06	4.12616e+06	4.23122e+06	3.92628e+06	4.37475e+06	4.26759e+06	4.48155e+06	4.28568e+06	4.20282e+06	4.0841e+06	3.74559e+06	3.62574e+06	3.90705e+06	4.86199e+06	4.06971e+06	4.98073e+06	5.05228e+06	4.82974e+06	5.04206e+06	5.011e+06	5.09075e+06	4.5197e+06	5.02156e+06	4.92838e+06	5.23408e+06	5.16555e+06	4.86676e+06	4.98304e+06	5.00547e+06	4.96242e+06	5.19399e+06
		C08893
	661.207	C03580	662.2138#199.5065#[1108][M]+#	645022	603527	622090	555573	231017	661304	669677	8827.22	723679	426333	168676	575176	470555	1.02107e+06	697832	1.18142e+07	1.06229e+07	128398	5.10598e+06	8.84316e+06	8.19674e+06	9.44402e+06	1.73515e+07	1.12533e+07	1.63451e+06	1.40976e+06	2.79347e+06	1.10584e+06	3.38994e+06	7.94761e+06	2.05759e+07	1.37245e+07	5.91301e+06	2.02344e+07	2.36173e+07	9.32172e+06	1.24963e+07	2.13199e+07	1.89906e+07	1.22152e+07	1.42821e+07	1.50662e+07	552535	9.20019e+06	9.92048e+06	1.12381e+07
	865.512	C15761	866.5189#633.4365#[1174][M]+#[M+H]+ 865.516	1.23797e+07	9.72828e+06	1.38662e+07	9.11136e+06	2.91584e+06	1.22203e+07	6.16705e+06	0	5.16038e+06	2.98749e+06	0	2.89176e+06	7.24571e+06	1.30485e+07	1.12058e+07	1.1775e+07	1.13201e+07	0	2.34492e+06	1.85604e+06	4.88005e+06	1.27666e+06	6.36719e+06	1.83798e+06	6.54795e+06	4.73152e+06	5.65133e+06	5.80409e+06	2.19382e+06	5.61394e+06	1.12979e+07	6.65655e+06	5.15115e+06	9.63527e+06	7.36638e+06	997813	2.55703e+06	2.25084e+06	3.15312e+06	4.54367e+06	4.0932e+06	2.18432e+06	5.14573e+06	3.39534e+06	5.18005e+06	5.02593e+06
	892.531	C15969	893.5381#633.6015#[1178][M]+#[M+H]+ 892.527	8.36529e+06	7.93108e+06	7.66478e+06	7.1702e+06	2.64181e+06	8.96681e+06	5.21937e+06	0	4.41267e+06	2.65568e+06	544520	2.86245e+06	6.2652e+06	8.69538e+06	8.11612e+06	8.8433e+06	8.52916e+06	0	2.5926e+06	1.74266e+06	4.58128e+06	1.38101e+06	6.47047e+06	1.9426e+06	4.35644e+06	4.48837e+06	4.85087e+06	5.62356e+06	2.25318e+06	4.24775e+06	8.52787e+06	6.20337e+06	5.00212e+06	7.99485e+06	7.51377e+06	899056	2.6742e+06	2.86829e+06	3.72452e+06	4.8807e+06	4.47847e+06	2.36308e+06	5.43357e+06	4.41811e+06	8.0458e+06	5.21549e+06
		C05306
		C16275
	926.654	C15956	927.6617#642.0915#[1181][M]+#[M+Na]+ 904.671	4.73412e+08	440525121	5.40361e+08	2.90495e+08	9.86395e+07	3.95139e+08	2.22565e+08	2.6257e+06	1.98899e+08	1.24837e+08	3.32147e+07	129501202	2.48006e+08	5.02382e+08	4.09567e+08	4.24243e+08	4.50514e+08	9.48145e+06	1.16325e+08	92445873	2.22717e+08	8.41772e+07	2.96694e+08	8.43554e+07	3.36229e+08	292699234	3.23327e+08	2.93681e+08	1.08322e+08	2.81777e+08	5.15041e+08	2.62155e+08	2.02268e+08	4.14204e+08	3.13285e+08	5.44879e+07	1.57204e+08	1.62393e+08	2.08939e+08	2.39245e+08	2.34116e+08	1.43835e+08	3.32232e+08	2.72946e+08	4.48129e+08	3.36528e+08
	180.044	C01179	309.0236#277.356#[527][M]2+#[3M+2K]2+ 180.044	9.18981e+07	4.72268e+07	9.43206e+07	6.50103e+07	5.52018e+07	4.46515e+07	9.28289e+07	3.04603e+07	4.84437e+07	6.96698e+07	5.72157e+07	6.63152e+07	6.15365e+07	5.52785e+07	6.24902e+07	5.58201e+07	6.94689e+07	2.11175e+07	3.43639e+07	4.21358e+07	3.14994e+07	3.6227e+07	4.27778e+07	1.78967e+07	8.32248e+07	8.75612e+07	7.09348e+07	1.80649e+07	4.2245e+07	5.66495e+07	2.26909e+07	2.08266e+07	5.09632e+07	3.46236e+07	1.34614e+07	1.20016e+07	6.03823e+06	1.74818e+07	1.57916e+07	1.14308e+07	9.70584e+06	1.20491e+07	4.11084e+07	5.87982e+07	6.18029e+07	4.84637e+07
		C01197
		C05350
		C12623
		C01405
		C05351
		C01406
		C01481
	192.025	C00311	215.0161#276.7895#[242][M]+#[M+Na]+ 192.025	6640384618	12530073641	7182721595	9580806666	8202775652	6262538118	6720162959	4046653738	13783708341	9598825279	7874346015	10403239054	8666379542	12715919981	13494004704	8034508175	9816451800	2588918601	4434667595	5371953972	4069738866	4648153131	5863317876	2399000073	12193833837	11450336227	10041472524	5667236548	5512691015	7911285240	3261258649	2892529369	7017294926	4818273560	1863665391	1527180535	9.01313e+08	2377246104	2037432362	1558095718	1286028348	1660393462	9742107787	7728990761	8464998590	6795867745
		C00158
		C00679
		C04575
		C03600
		C03921
		C02780
		C00451
		C04617
	137.048	C00108	138.055#185.477##[M+H]+ 137.048 [M+2H]2+ 274.095	1590359225	1055247025	1711042418	1432076715	4.16066e+08	1835443266	1507398673	9.18307e+07	1403767935	1468387602	5.94943e+08	1588334354	1084854843	1879054388	1390381090	1594020477	1840635070	1.16781e+08	1430322202	1047551008	1318301902	9.20743e+08	1507471207	9.55116e+08	1349022708	1657232486	1271559163	1528305002	1657666892	1388447000	2063036210	7.79006e+08	518100367	3222369125	1880756111	4.75518e+08	4.25151e+08	2111697952	2523465397	2810008657	1894197853	5.80561e+08	4.78369e+08	8.08711e+08	2483454844	2049370864
		C01004
		C00568
		C00569
		C14394
		C15533
	271.103	C08329	272.1127#186.279##[M+H]+ 271.103	7.23112e+06	8.60474e+06	6.74818e+06	5.80218e+06	5.29374e+06	7.05066e+06	1.03591e+07	1.16375e+06	7.62071e+06	3.98462e+06	6.42791e+06	6.09117e+06	5.61724e+06	6.7822e+06	7.23731e+06	1.99542e+07	1.89024e+07	3.94932e+06	2.70472e+07	1.72911e+07	3.44369e+06	3.53392e+06	5.19332e+06	3.34663e+06	9.49581e+06	9.86453e+06	3.89403e+06	7.41459e+06	793875	4.61376e+06	2.6942e+06	1.43053e+06	2.70465e+06	3.99709e+06	2.95924e+06	1.13964e+07	3.97894e+06	1.68552e+07	2.99327e+07	3.49578e+07	5.54249e+06	5.9872e+06	1.53032e+06	1.29685e+08	4.5482e+07	5.16721e+07
	338.179	C00915	149.0961#634.1195##[M+2H-COCH2]2+ 338.179	1.2897e+06	1.43954e+06	1.12676e+06	1.85595e+06	990587	1.90932e+06	1.47516e+06	1.07134e+06	1.84403e+06	1.28728e+06	1.064e+06	1.79994e+06	1.09305e+06	1.78189e+06	934378	890503	1.37536e+06	990284	1.49852e+06	1.09697e+06	1.28486e+06	1.44726e+06	1.75849e+06	2.08895e+06	940418	2.05085e+06	1.03554e+06	1.18591e+06	1.99739e+06	3.86566e+06	2.00368e+06	1.70015e+06	992436	3.04048e+06	2.98351e+06	1.2677e+06	1.93948e+06	2.27371e+06	1.07717e+06	2.19756e+06	1.1918e+06	1.87322e+06	1.06219e+06	1603499	2.03006e+06	2.51642e+06
	865.516	C15761	866.5189#633.4365#[1174][M]+#[M+H]+ 865.516	1.23797e+07	9.72828e+06	1.38662e+07	9.11136e+06	2.91584e+06	1.22203e+07	6.16705e+06	0	5.16038e+06	2.98749e+06	0	2.89176e+06	7.24571e+06	1.30485e+07	1.12058e+07	1.1775e+07	1.13201e+07	0	2.34492e+06	1.85604e+06	4.88005e+06	1.27666e+06	6.36719e+06	1.83798e+06	6.54795e+06	4.73152e+06	5.65133e+06	5.80409e+06	2.19382e+06	5.61394e+06	1.12979e+07	6.65655e+06	5.15115e+06	9.63527e+06	7.36638e+06	997813	2.55703e+06	2.25084e+06	3.15312e+06	4.54367e+06	4.0932e+06	2.18432e+06	5.14573e+06	3.39534e+06	5.18005e+06	5.02593e+06
	892.527	C15969	893.5381#633.6015#[1178][M]+#[M+H]+ 892.527	8.36529e+06	7.93108e+06	7.66478e+06	7.1702e+06	2.64181e+06	8.96681e+06	5.21937e+06	0	4.41267e+06	2.65568e+06	544520	2.86245e+06	6.2652e+06	8.69538e+06	8.11612e+06	8.8433e+06	8.52916e+06	0	2.5926e+06	1.74266e+06	4.58128e+06	1.38101e+06	6.47047e+06	1.9426e+06	4.35644e+06	4.48837e+06	4.85087e+06	5.62356e+06	2.25318e+06	4.24775e+06	8.52787e+06	6.20337e+06	5.00212e+06	7.99485e+06	7.51377e+06	899056	2.6742e+06	2.86829e+06	3.72452e+06	4.8807e+06	4.47847e+06	2.36308e+06	5.43357e+06	4.41811e+06	8.0458e+06	5.21549e+06
		C16275
		C05306
	101.048	C01234	148.0603#181.631##[M+H+HCOOH]+ 101.048	1095499323	1462068313	1365538763	1555391298	2.6965e+08	2048094037	1427007603	2.76166e+08	7.19499e+08	1545278114	6.74657e+08	1827399918	1575783972	2013005090	1685110454	2693133409	2078010283	3.49741e+08	5.64259e+08	7.11074e+08	8.09455e+08	5.40733e+08	1097785071	8.59203e+08	2.47118e+08	2.24498e+08	5.35503e+08	4.91979e+08	4.89661e+08	5.93393e+08	3345842376	2040464739	6.71953e+08	4170023556	2039190647	9.28295e+08	7.5207e+08	3252136183	1583651137	1055895276	1899674378	1244120532	1.65618e+08	7.90725e+08	6.32478e+08	613287763
		C02926
		C17234
		C11106
		C08267
		C07509
	134.087	C07651	120.0657#180.094#[29][M]+#[M+H-CH3]+ 134.087	3.00073e+07	4.20402e+07	3.52662e+07	3.145e+07	8.46981e+06	4.23432e+07	5.06997e+07	8.12014e+06	2.94281e+07	3.22305e+07	2.44332e+07	4.69559e+07	3.472e+07	4.78469e+07	3.81066e+07	3.85349e+07	2.88194e+07	9.41397e+06	1.33533e+07	1.23395e+07	1.218e+07	1.26185e+07	1.55072e+07	1.29304e+07	2.5401e+07	2.80132e+07	3.24458e+07	4.21765e+07	2.79573e+07	2.52554e+07	2.7665e+07	1.41909e+07	8.14495e+06	4.21994e+07	1.5208e+07	1.71468e+07	7.47891e+06	3.31415e+07	1.13891e+07	2.08917e+07	1.94109e+07	1.6829e+07	1.60296e+07	2.00595e+07	1.1665e+07	1.98646e+07
	343.085	C04628	399.0808#179.315##[M+K+NH3]+ 343.085	1.01536e+08	2.32936e+06	1.79727e+06	1.86993e+06	3.65101e+06	6.29958e+07	2.30839e+06	5.17314e+06	1.98425e+06	2.99703e+06	4.14094e+06	1.88834e+06	2.34221e+06	1.96185e+06	5.6655e+07	8.0291e+07	827396	5.4964e+06	1.8274e+06	1.56065e+06	1.10381e+06	1.70293e+06	665473	1.44173e+06	1.8998e+07	646712	1.82989e+07	430548	1.42948e+06	3.13416e+07	1.88473e+07	1.27814e+06	2.51077e+06	723650	990881	2.70261e+06	732377	479230	834289	1.52717e+07	717392	823540	372121	9.72989e+06	595929	784444
	229.064	C05355	230.0738#183.567##[M+H]+ 229.064	1.06024e+06	1.88414e+06	1.01301e+06	1.45902e+06	1.55187e+06	1.18317e+06	742834	1.5391e+06	513741	1.44428e+06	1.2522e+06	2.00196e+06	1.17768e+06	840583	716353	6.23522e+06	5.38006e+06	1.99074e+06	3.03988e+06	2.7881e+06	4.11072e+06	2.54487e+06	3.89002e+06	395616	3.15875e+06	2.22114e+06	3.70066e+06	2.45057e+06	2.46474e+06	4.91009e+06	6.6403e+06	6.29147e+06	1.49387e+06	5.10316e+06	258388	1.60027e+06	6.05976e+06	3.45504e+06	4.42164e+06	5.99e+06	6.38219e+06	4.23254e+06	3.08338e+06	1.44313e+06	4.51167e+06	5.54804e+06
		C05353
		C05354
	461.171	C16578	448.1659#183.438##[M+H-CH2]+ 461.171	5.27653e+06	5.05175e+06	7.33931e+06	3.86809e+06	2.58835e+06	6.30404e+06	7.59842e+06	1.96476e+06	6.9609e+06	3.50988e+06	1.93487e+06	1.10073e+07	3.69101e+06	6.62038e+06	5.57619e+06	4.71957e+06	4.01004e+06	3.56307e+06	4.84912e+06	2.75995e+06	983387	2.97045e+06	2.86175e+06	2.57224e+06	2.81393e+06	3.70609e+06	3.58314e+06	6.63904e+06	6.19745e+06	5.37419e+06	1.06197e+07	3.31785e+06	4.1044e+06	2.67943e+07	4.81555e+06	7.17146e+06	3.56271e+06	1.89008e+07	2.85816e+06	7.45131e+06	6.52982e+06	1.03576e+07	978765	3.18147e+06	3.07273e+06	5.34862e+06
		C16643
	172.133	C02131	217.1046#406.055#[254][M]+#[M+2Na-H]+ 172.133	1.22938e+07	1.08079e+07	1.12238e+07	9.06154e+06	7.13351e+06	8.98046e+06	9.37288e+06	6.5838e+06	7.76756e+06	1.00898e+07	7.20338e+06	8.26049e+06	8.07031e+06	1.3187e+07	1.00083e+07	1.17576e+07	1.37988e+07	6.37868e+06	1.08697e+07	8.37598e+06	1.08943e+07	7.94025e+06	1.11898e+07	9.03375e+06	1.10586e+07	7.88547e+06	8.65184e+06	9.59652e+06	7.34598e+06	8.62629e+06	1.27974e+07	8.83854e+06	6.83269e+06	9.93507e+06	9.22464e+06	6.33017e+06	6.94006e+06	8.19733e+06	8.93308e+06	9.55052e+06	8.9368e+06	8.32292e+06	8.86374e+06	7.61586e+06	9.68757e+06	8.31123e+06
	335.156	C16427	107.0495#406.06##[M+3H-NH3]3+ 335.156	5.57411e+06	2.90566e+06	4.8221e+06	2.00625e+06	1.27089e+06	7.18124e+06	6.71551e+06	598567	5.75706e+06	1.57664e+06	1.47522e+06	3.26734e+06	1.89345e+06	2.33654e+06	3.90364e+06	1.41309e+06	1.95294e+06	618911	336543	375055	814941	361842	827462	445974	1.8124e+06	1.54967e+06	1.67336e+06	2.99215e+06	3.97335e+06	4.54325e+06	1.3165e+06	384429	659413	627213	397386	293949	296097	501861	627922	582637	693685	380817	1.11972e+06	1.06124e+06	676104	646168
	390.151	C01433	413.1417#405.802#[791][M]+#[M+Na]+ 390.151	4.86869e+07	3.79485e+07	38205862	3.96906e+07	9.04927e+06	7.90721e+07	5.22298e+07	1.0653e+06	2.86809e+07	2.29927e+07	1.05188e+07	7.4319e+07	3.2544e+07	4.14831e+07	3.80576e+07	3.66131e+07	3.62678e+07	3.04202e+06	2.5595e+07	2.0602e+07	4.69831e+07	2.15052e+07	4.99705e+07	2.76061e+07	3.1032e+07	2.67461e+07	2.5536e+07	3.28876e+07	6.58182e+07	4.90072e+07	4.61756e+07	3.53462e+07	1.27819e+07	4.65527e+07	2.33983e+07	1.09003e+07	2.1663e+07	3.03395e+07	2.18731e+07	3.25876e+07	3.49607e+07	2.26108e+07	1.70826e+07	2.47368e+07	1.81928e+07	4.11418e+07
	264.102	C17226	287.0955#376.5025##[M+Na]+ 264.102	3.76611e+06	1.86179e+06	3.03988e+06	2.48041e+06	165463	3.08818e+06	2.88711e+06	16577.2	3.77027e+06	1.09195e+06	482138	1.70739e+06	2.03618e+06	2.94737e+06	2.72059e+06	62203.6	7.83065e+06	231079	1.93065e+06	293463	544121	426404	497025	568845	886240	2.43988e+06	4.27967e+06	204210	2.59895e+06	6.62667e+06	1.79154e+06	571099	696133	5.87417e+06	1.84191e+06	551479	1.71326e+06	3.77416e+06	529669	4.41889e+06	2.58737e+06	529168	6.06635e+06	1.903e+07	1.17321e+07	4.80874e+06
		C17227
		C10427
	285.083	C10134	124.0395#375.693#[34][M]+#[M+H-C6H10O5]+ 285.083	5.76757e+06	1.52554e+06	1.37569e+06	1.22643e+06	1.11119e+06	1.31419e+06	1.41285e+06	1.04495e+06	1.17122e+06	1.12883e+06	925444	1.10717e+06	1.24599e+06	1.55556e+06	1.34574e+06	6.14965e+06	4.12144e+06	1.32728e+06	6.53651e+07	1.53198e+07	1.95151e+07	1.73887e+07	2.67487e+07	1.8444e+07	1.57729e+08	7.74286e+07	1.46413e+08	1.0725e+07	9.28022e+07	189188398	3.93781e+07	1.94046e+07	2.37138e+06	2.35063e+08	5.03904e+07	4.45922e+06	4.93937e+07	1.31042e+08	7.09086e+07	1.36952e+08	8.18827e+07	8.82289e+07	3.63684e+06	5.21798e+08	3.19959e+08	3.18219e+08
	169.086	C01152	170.0925#173.47##[M+H]+ 169.086	616126	2.15569e+06	638253	2.04431e+06	2.64226e+06	6.57819e+06	3.68341e+06	226470	3.92636e+06	1.9146e+06	1.6234e+06	1.50709e+06	4.8727e+06	1.99107e+06	1.27691e+06	3.13179e+06	4.03781e+06	1.76828e+06	1.19743e+06	1.19145e+06	59771	1.1797e+06	987084	57783.5	2.69454e+06	1.66811e+06	1.23872e+06	2.26098e+06	1.11465e+06	2.33401e+06	211501	1.36404e+06	486109	2.27418e+06	1.69667e+06	907183	268450	964855	323853	3.6702e+06	436661	1.17616e+06	1.16095e+06	658254	339737	841901
		C03298
	228.079	C03582	215.0729#173.138##[M+H-CH2]+ 228.079 [M+H-H20]+ 232.078 [M+2K]2+ 352.223	3.06717e+07	1.82256e+07	8.45438e+06	2.32618e+07	6.53639e+06	1.71416e+07	2.34464e+07	3.84889e+06	7.4988e+06	1.42808e+07	1.05516e+07	1.53708e+07	1.6617e+07	1.36454e+07	1.64206e+07	9.99511e+06	3.82223e+06	2.43609e+06	1.96191e+06	468235	366442	400739	346780	507717	9.90545e+06	1.1931e+07	7.4631e+06	1.07412e+07	7.51403e+06	9.22934e+06	415228	241832	948807	5.82958e+06	452142	317878	506391	652307	359378	168361	605932	280020	8.6974e+06	5.35242e+06	2.23083e+06	5.77701e+06
		C14285
		C09314
		C09312
		C09317
		C15196
		C09925
		C14393
	352.223	C00427	215.0729#173.138##[M+H-CH2]+ 228.079 [M+H-H20]+ 232.078 [M+2K]2+ 352.223	3.06717e+07	1.82256e+07	8.45438e+06	2.32618e+07	6.53639e+06	1.71416e+07	2.34464e+07	3.84889e+06	7.4988e+06	1.42808e+07	1.05516e+07	1.53708e+07	1.6617e+07	1.36454e+07	1.64206e+07	9.99511e+06	3.82223e+06	2.43609e+06	1.96191e+06	468235	366442	400739	346780	507717	9.90545e+06	1.1931e+07	7.4631e+06	1.07412e+07	7.51403e+06	9.22934e+06	415228	241832	948807	5.82958e+06	452142	317878	506391	652307	359378	168361	605932	280020	8.6974e+06	5.35242e+06	2.23083e+06	5.77701e+06
		C00584
		C04853
		C00696
		C01312
		C04671
		C02198
		C11997
		C05960
		C04654
		C06476
		C13808
		C17652
		C06315
		C06314
		C13807
		C17656
	96.0219	C07090	180.9898#3.42312##[M+K+HCOOH]+ 96.0219	9.48313e+06	9.68551e+06	1.04985e+07	1.05259e+07	9.1644e+06	1.05216e+07	1.09945e+07	1.14314e+07	1.12497e+07	1.27437e+07	1.29885e+07	1.23932e+07	1.23221e+07	1.28833e+07	1.30201e+07	1.3091e+07	1.39759e+07	1.37955e+07	1.06475e+07	1.37543e+07	5.0491e+06	7.45225e+06	1.42419e+07	1.39931e+07	1.00601e+07	1.36406e+07	1.0902e+07	1.12012e+07	8.8545e+06	9.20388e+06	1.77384e+07	1.72369e+07	1.70453e+07	1.70379e+07	1.7662e+07	1.80303e+07	1.63807e+07	1.6907e+07	1.58753e+07	1.78078e+07	1.72078e+07	1.86473e+07	1.63624e+07	1.45936e+07	1.32112e+07	1.40309e+07
		C14279
	152.993	C01962	139.9879#3.415075#[63][M]+#[M+H-CH2]+ 152.993 [M+H-CH2]+ 152.993	1.68864e+08	1.66724e+08	1.70529e+08	1.68704e+08	1.45719e+08	1.64366e+08	1.74017e+08	1.76897e+08	1.70852e+08	1.73934e+08	1.75097e+08	1.79818e+08	1.81987e+08	1.78068e+08	1.7305e+08	1.68063e+08	1.8027e+08	1.82198e+08	1.63332e+08	1.82549e+08	6.64088e+07	101112315	1.84387e+08	185215140	1.30812e+08	1.77644e+08	1.7353e+08	1.59636e+08	1.36319e+08	1.33589e+08	201140343	2.09202e+08	2.10573e+08	2.04226e+08	1.93543e+08	2.07301e+08	206804066	1.99765e+08	1.95775e+08	2.06277e+08	2.06803e+08	2.07431e+08	1.97904e+08	1.8864e+08	1.86202e+08	1.92648e+08
	236.093	C10688	259.0788#244.731#[382][M]+#[M+Na]+ 236.093	1.66884e+06	831056	1.28992e+06	1.31974e+06	1.21613e+06	1.1026e+06	1.14592e+06	250964	966671	924723	1.01069e+06	1.31165e+06	1.06664e+06	621875	874205	1.37526e+06	774918	26980.5	3.78743e+06	1.50939e+06	1.94961e+06	1.21211e+06	1.55556e+06	1.37487e+06	2.0554e+06	2.20741e+06	2.31033e+06	5.08426e+06	1.65981e+06	1.54532e+06	2.5143e+06	1.50642e+06	1.05207e+06	2.04414e+06	2.37234e+06	1.13915e+06	1.77054e+06	2.47389e+06	2.32848e+06	2.70833e+06	2.04685e+06	1.37618e+06	3.68962e+06	3.11331e+06	4.18262e+06	3.14479e+06
		C15121
		C06868
		C14904
		C06953
	334.088	C10966	335.0948#243.024##[M+H]+ 334.088 [2M+3H]3+ 501.134	410233	577105	698421	158645	154683	617648	686150	0	569784	230315	24061.1	412105	190178	484019	349923	1.96292e+06	1.64463e+06	0	870207	1.25461e+06	1.60731e+06	1.80302e+06	2.62437e+06	2.31278e+06	879453	1.10454e+06	716863	770636	1.11941e+06	1.9833e+06	3.40893e+06	2.42945e+06	226105	5.16345e+06	2.1028e+06	1.43398e+06	3.12351e+06	2.4153e+06	2.22572e+06	2.07138e+06	2.90638e+06	3.66243e+06	820028	1.05048e+06	1.56105e+06	1.42889e+06
	414.134	C10871	437.1266#243.854##[M+Na]+ 414.134	233495	291832	707150	551549	20164.2	396563	287709	0	252520	813443	34360.8	576643	306772	446078	368431	1.31952e+06	620421	0	549451	618423	1.12505e+06	962745	1.64177e+06	843479	1.51339e+06	1.37331e+06	1.23036e+06	2.39803e+06	1.09429e+06	1.45179e+06	1.19542e+06	550913	87028.5	1.76609e+06	679916	144963	741178	1.03148e+06	768019	1.31596e+06	1.38018e+06	884555	2.12807e+06	2.0573e+06	2.34572e+06	2.90609e+06
		C10874
		C07003
		C07002
		C07001
	206.131	C01588	207.1379#521.693#[224][M]+#[M+H]+ 206.131	1.41855e+07	3.00404e+07	2.9068e+07	2.52696e+07	2.02233e+06	2.53459e+07	3.98801e+07	4.58003e+06	9.44259e+06	2.17505e+07	6.94371e+06	5.38515e+07	2.46732e+07	5.9632e+07	2.40488e+07	4.94179e+07	4.18799e+07	4.30392e+06	3.0569e+07	1.66763e+07	2.76697e+07	2.97939e+07	5.63879e+07	2.86474e+07	4.02664e+07	5.0053e+07	1.85055e+07	1.51888e+07	3.19204e+07	6.46138e+07	1.03354e+08	3.5726e+07	1.14815e+07	5.37891e+07	2.34209e+07	1.93496e+07	2.92739e+07	4.21703e+07	1.68812e+07	3.78573e+07	2.95974e+07	2.85483e+07	1.02262e+07	3.68681e+07	1.90288e+07	3.3862e+07
		C02185
	373.094	C03112	396.0813#520.809##[M+Na]+ 373.094	0	14708.4	62971.6	12446.1	0	12001.9	53865.9	0	29033.6	18414.4	0	14417	9638.06	27718.9	11579.9	3.94108e+06	1.11832e+06	0	22697.4	144093	1.1886e+06	72952.9	3.55924e+06	5.21993e+06	0	0	4039.22	6930.32	11176.3	398261	3.23245e+07	1.88128e+07	8287.69	7.5787e+07	1.63847e+07	1.80931e+06	8.32382e+06	2.77491e+07	1.24893e+07	1.19542e+07	1.0057e+07	2.55937e+07	0	356204	141327	43112.1
	376.098	C12080	377.1077#520.93#[711][M]+#[M+H]+ 376.098	1.13372e+06	387389	504338	380884	27354.3	456284	822670	8251.72	268915	337224	8269.71	462479	506766	667724	379581	1.7753e+08	8.88781e+07	358262	2.20175e+07	2.98637e+07	8.92028e+07	2.4504e+07	1.57487e+08	1.84302e+08	2.6574e+06	3890100	3.43832e+06	1.77899e+06	1.71945e+07	7.44224e+07	7.15282e+08	4.16626e+08	9.19367e+06	1559874446	3.83351e+08	9.44298e+07	2.57119e+08	6.27764e+08	3.34101e+08	3.42632e+08	2.90723e+08	5.45159e+08	454455	6.04801e+07	6.15379e+07	4.04177e+07
	399.169	C07592	372.171#522.7515##[M+H-CO]+ 399.169	105514	204093	280156	162839	18554.7	78701.9	437776	0	62512.3	81146.8	3300.74	73034.3	104269	291624	42200.1	488059	160212	2988.65	787467	193778	839970	635315	330911	247245	557867	580036	7.01985e+06	1.07693e+06	411122	983871	2.4815e+06	218532	117240	905057	360641	37089.3	2.83115e+06	1.90135e+06	1.96981e+06	1.5125e+06	953460	279505	2.30784e+06	9.89123e+06	4.08588e+07	4.50073e+06
		C16710
	299.283	C00319	300.2896#850.9815#[503][M]+#[M+H]+ 299.283 [M+H-H20]+ 317.294	6.6651e+07	3.42399e+07	1.7299e+07	2.5722e+07	1.76299e+07	1.60409e+07	4.01388e+07	118781	3.05413e+07	3.38591e+07	73794.5	1.96279e+07	1.44471e+07	2.37889e+07	3.34699e+07	24228505	2.02583e+07	1.89675e+06	124767	8.05097e+06	1.6431e+07	9.6967e+06	1.71258e+07	110122	3.4548e+07	4.74361e+07	2.38032e+07	2.05954e+07	1.01609e+07	5.40713e+07	1.02123e+07	5.70747e+06	1.07996e+07	1.04425e+07	1.57358e+06	106735	169915	724275	4.81405e+06	7.48815e+06	6.68429e+06	2.82865e+06	3.25895e+07	4.28515e+07	2.40081e+07	39830059
		C02934
		C16512
	317.294	C12144	318.3001#851.282#[552][M]+#[M+H]+ 317.294	5553475789	2679903864	1848511985	2061494571	1796710012	1391432540	3450652625	2.34317e+07	2739292326	3276916456	9.94264e+07	1693400798	1338408574	2431678965	2683045184	1778717687	1820961478	6.83959e+07	9.43277e+08	7.12927e+08	1429954837	8.90997e+08	1479615058	5.60829e+08	3083826703	3989913619	2029150379	1814258080	8.04007e+08	4730293248	8.60322e+08	4.03183e+08	9.71027e+08	7.9125e+08	903715877	1.38005e+08	4.63291e+08	3.49554e+08	4.17316e+08	6.25742e+08	5.65084e+08	2.38574e+08	2886015016	3709499935	2069128229	3244512693
	302.225	C11874	473.3197#642.074#[917][M]2+#[3M+H+K]2+ 302.225	3.5051e+07	3.41581e+07	4.02132e+07	2.17252e+07	8.70174e+06	2.79513e+07	1.53727e+07	779243	1.38046e+07	9.772e+06	4.05844e+06	9.86837e+06	1.7532e+07	3.75858e+07	3.00844e+07	2.87029e+07	3.19425e+07	1.75119e+06	8.13367e+06	7.43367e+06	1.44771e+07	6.66535e+06	1.95941e+07	6.66755e+06	1.94631e+07	1.45122e+07	1.56587e+07	1.79976e+07	7.16233e+06	1.32912e+07	3.7268e+07	1.80984e+07	1.41223e+07	2.90047e+07	2.07218e+07	5.27491e+06	1.01011e+07	1.02423e+07	1.17951e+07	1.47754e+07	1.48601e+07	9.95353e+06	1.94227e+07	1.2818e+07	2.08762e+07	1.61791e+07
		C12077
		C15003
		C11888
		C15188
		C14490
		C11889
		C09159
		C14588
		C15184
		C14890
		C06428
		C15017
		C09148
		C15070
		C12083
		C15036
		C15460
		C15412
		C06087
		C15259
		C14255
		C09118
		C07198
		C15008
		C15318
	230.141	C10758	269.107#362.417#[411][M]+#[M+K]+ 230.141 [M+Na]+ 246.115 [M+H]+ 268.097	3.33955e+06	3.65778e+06	6.30029e+06	5.94511e+06	629722	5.49386e+06	8.42809e+06	394519	5.04451e+06	2.13632e+06	497641	4.79965e+06	3.15546e+06	9.89387e+06	4.48016e+06	6.39836e+07	9.30229e+07	817713	1.3256e+07	1.92102e+07	2.85629e+07	2.45783e+07	5.97052e+07	4.50673e+07	7.38116e+07	1.07808e+08	9.04347e+07	1.16924e+08	4.89142e+07	9.88487e+07	4.17718e+07	5.90798e+07	1.02518e+06	1.00242e+08	5.36012e+07	2.79202e+07	5.1948e+07	1.05587e+08	6.51955e+07	8.67345e+07	9.65187e+07	9.19871e+07	8.56962e+07	4.07879e+07	3.81603e+07	1.45604e+07
	246.115	C09230	269.107#362.417#[411][M]+#[M+K]+ 230.141 [M+Na]+ 246.115 [M+H]+ 268.097	3.33955e+06	3.65778e+06	6.30029e+06	5.94511e+06	629722	5.49386e+06	8.42809e+06	394519	5.04451e+06	2.13632e+06	497641	4.79965e+06	3.15546e+06	9.89387e+06	4.48016e+06	6.39836e+07	9.30229e+07	817713	1.3256e+07	1.92102e+07	2.85629e+07	2.45783e+07	5.97052e+07	4.50673e+07	7.38116e+07	1.07808e+08	9.04347e+07	1.16924e+08	4.89142e+07	9.88487e+07	4.17718e+07	5.90798e+07	1.02518e+06	1.00242e+08	5.36012e+07	2.79202e+07	5.1948e+07	1.05587e+08	6.51955e+07	8.67345e+07	9.65187e+07	9.19871e+07	8.56962e+07	4.07879e+07	3.81603e+07	1.45604e+07
		C09154
	267.097	C00212	268.104#362.593##[M+H]+ 267.097	3.2204e+07	3.49522e+07	5.92427e+07	5.56866e+07	6.46919e+06	5.23739e+07	7.87561e+07	3.89918e+06	4.6637e+07	1.98882e+07	4.77875e+06	4.45748e+07	2.9787e+07	9.26167e+07	4.06551e+07	6.04214e+08	9.05542e+08	8.20527e+06	1.23045e+08	1.8006e+08	265494606	2.30589e+08	5.64394e+08	4.2066e+08	1201929886	1314877324	8.71695e+08	1302442162	4.62532e+08	9.97124e+08	3.88306e+08	5.5351e+08	1.01598e+07	9.45366e+08	5.06339e+08	2.60008e+08	4.90711e+08	1162490802	6.17209e+08	8.24889e+08	9.89306e+08	9.49376e+08	8.15529e+08	3.84235e+08	3.57972e+08	1.35755e+08
		C00330
		C07210
		C08507
		C06469
	146.049	C14473	193.0694#736.992##[M+H+HCOOH]+ 146.049	921720	741142	1.33258e+06	547301	209288	912981	2.30199e+06	229475	2.12001e+06	1.45956e+06	209374	1.38745e+06	465957	1.01192e+06	933984	981739	919442	174959	1.27783e+06	1.55503e+06	2.54554e+06	1.10691e+06	2.78129e+06	1.40771e+06	2.86077e+06	2.19145e+06	2.03267e+06	2.52482e+06	1.34427e+06	1.89136e+06	1.17075e+06	514221	368481	739886	363271	105411	5.37254e+06	1.71829e+06	1.90158e+06	2.35223e+06	2.26328e+06	5.98319e+06	2.41925e+06	1.64251e+06	2.2755e+06	2.2952e+06
	252.059	C17242	308.0569#736.9155#[523][M]+#[M+K+NH3]+ 252.059	6.56763e+06	5.21939e+06	8.45416e+06	3.66709e+06	1.65262e+06	5.74451e+06	1.34942e+07	5930.29	1.31597e+07	9.13356e+06	0	8.8711e+06	3.21813e+06	6.37417e+06	5.99499e+06	5.72742e+06	5.96042e+06	7759.78	8.17742e+06	9.98946e+06	1.45564e+07	7.13179e+06	1.74344e+07	9.11921e+06	1.75828e+07	1.25034e+07	1.21963e+07	1.66212e+07	7.41933e+06	1.21102e+07	7.98882e+06	3.88861e+06	2.80108e+06	5.44748e+06	16992.2	1.00919e+06	3.12776e+07	1.02477e+07	1.1937e+07	1.38249e+07	1.35794e+07	3.54699e+07	1.61506e+07	1.04021e+07	1.38971e+07	1.46141e+07
	285.104	C07372	571.2344#189.117##[2M+H]+ 285.104	245884	175622	237477	226780	14898.3	386238	232090	0	25441.6	44517.2	0	183076	98268.6	200893	129123	1.51161e+06	1.87567e+06	0	711509	663681	2.90044e+06	451498	3.79237e+06	2.05878e+06	828040	1.28753e+06	945145	643698	1.24477e+06	1.31811e+06	9.30086e+06	4.74144e+06	507908	1.78704e+07	1.43607e+07	1.85169e+06	5.48859e+06	1.71079e+07	1.10386e+07	9.11913e+06	1.28247e+07	9.08754e+06	1.36573e+06	6.00709e+06	6.82623e+06	5.44278e+06
		C08163
	312.07	C03280	335.0636#190.257#[593][M]+#[M+H+CF3COOH]+ 200.068 [M+Na]+ 312.07	7.11045e+06	9.18437e+06	1.06306e+07	1.54128e+07	822137	3.014e+07	8.94402e+06	968591	1.13674e+07	5.76202e+06	1.05636e+06	9.32165e+06	1.51152e+07	9.83879e+06	2.3163e+07	6.56356e+07	7.78808e+07	1.75765e+06	1.0575e+07	2.38954e+07	3.03236e+07	2.59622e+07	4.7559e+07	4.47194e+07	9.77464e+07	1.11515e+08	6.55139e+07	7.30419e+07	1.32909e+07	2.35387e+07	1.89267e+07	2.37961e+07	4.10753e+06	2.78664e+07	1.31698e+07	1.68686e+07	2.65908e+07	3.54877e+07	3.0929e+07	2.80501e+07	3.56803e+07	4.58051e+07	3.57952e+07	4.32316e+06	1.0956e+07	5.7231e+06
	424.167	C01674	205.0708#188.8395##[M+2H-CH4]2+ 424.167	1.0531e+07	1.0039e+07	1.09865e+07	1.02892e+07	389038	1.08746e+07	1.22984e+07	78470.8	7.55107e+06	400263	4.19221e+06	9.35848e+06	237308	1.35766e+07	1.11418e+07	2.80114e+06	527743	5.6274e+06	1.32686e+06	1.26113e+07	2.16632e+06	1.82157e+06	2.14035e+07	2.0009e+06	687516	1.55013e+07	1.85239e+07	1.73393e+07	1.40884e+07	1.5972e+06	2.31537e+07	2.66703e+06	119333	808606	2.42749e+06	913259	1.52616e+07	2.45248e+06	1.85233e+07	2.75371e+06	3.08594e+06	1.8836e+06	1.5894e+07	907336	968265	1.98273e+06
	137.059	C07054	222.029#178.355#[277][M]+#[M+K+HCOOH]+ 137.059	1.41367e+07	1.74172e+07	2.35054e+07	1.03496e+07	3.49191e+06	2.1047e+07	3.43721e+07	736558	4.29704e+07	1.34147e+07	4.67808e+06	1.22099e+07	4.8685e+06	1.39639e+07	2.99861e+07	9.04675e+06	3.77459e+06	73504.1	5.29029e+06	3.93831e+06	2.93591e+06	961441	2.21388e+06	3.77774e+06	3.03787e+07	2.11013e+07	2.87337e+07	1.39786e+07	9.73087e+06	2.21295e+07	1.26382e+07	7.55633e+06	1.42047e+06	1.72419e+07	9.18857e+06	2.28821e+06	2.72085e+06	2.15111e+07	6.01334e+06	4.77353e+06	1.27224e+07	7.86362e+06	7.53808e+06	8.44805e+06	2.4078e+07	1.23921e+07
	268.076	C00858	307.0423#178.67#[519][M]+#[M+K]+ 268.076	515044	4.04901e+06	4.94082e+06	667166	625110	2.82227e+06	2.99763e+06	139779	8.20295e+06	1.20889e+06	277479	1.44621e+06	1.03805e+06	3.69261e+06	4.05589e+06	4.11389e+06	8.39055e+06	194256	2.97688e+06	4.57506e+06	6.31334e+06	4.32665e+06	8.72573e+06	6.06701e+06	5.35893e+06	4.04442e+06	4.37621e+06	6.79664e+06	3.69517e+06	6.13019e+06	8.60644e+06	8.28761e+06	1.48442e+06	1.07461e+07	8.79149e+06	3.16352e+06	7.74639e+06	1.10218e+07	8.59698e+06	4.06857e+06	9.42033e+06	8.84334e+06	8.28378e+06	6.63912e+06	8.61604e+06	4.36558e+06
		C12125
		C15110
		C11621
		C15203
		C10414
	370.073	C02273	409.0378#177.8665##[M+K]+ 370.073	77810.3	91360.7	212832	41435.2	73725.6	64931.3	108409	0	202881	111288	7974.32	143389	53430	194991	261741	406027	656796	0	536017	2.44432e+06	1.70958e+06	357212	1.36549e+06	858208	5.04464e+06	1.6658e+08	1.02132e+07	4.59532e+07	4.34671e+06	1.03452e+07	943043	639934	4945.36	1.09899e+06	886249	17068.2	1.08155e+06	827833	964063	1.64478e+06	1.56351e+06	1.29671e+06	1.9971e+08	1.29242e+07	7.76051e+06	1.48904e+07
		C04354
	273.267	C13915	274.2739#809.4665#[422][M]+#[M+H]+ 273.267	3528591132	2885647042	2936740078	1693625615	7.29529e+08	2120994906	1421379579	597046	9.91624e+08	4.4638e+08	273549	3.78837e+08	1447272193	2534999067	3186349257	2168610853	2347376112	990373	5.51103e+08	4.34602e+08	6.72459e+08	3.37739e+08	8.23534e+08	3.43439e+08	1131690777	1114524086	6.89818e+08	8.04291e+08	3.22236e+08	1159611946	3158922358	1438556278	1354628578	2849622047	3.61297e+06	2.60714e+06	6.71408e+08	3.49537e+08	5.71097e+08	5.31956e+08	5.75205e+08	5.54569e+08	810788163	8.89384e+08	6.05726e+08	8.45307e+08
	129.091	C02647	127.0242#163.494##[2M+2Na+2K-H]3+ 129.091 [M+H-C4H8]+ 182.088	2.75903e+06	2.68236e+06	4.11433e+06	2.25102e+06	1.81796e+07	3.1466e+06	3.51869e+06	406305	3.07508e+06	1.74222e+06	600698	2.02203e+06	1.60716e+06	2.30316e+06	3.15313e+07	1.99429e+06	2.44702e+06	99969.9	3.86329e+07	922448	1.19339e+06	1.1922e+06	2.0533e+06	973347	3.92943e+06	3.52901e+06	3.00202e+06	2.35523e+06	1.48644e+06	2.78387e+06	2.44237e+06	1.30328e+06	3.63462e+07	2.29428e+06	1.55765e+06	4.0219e+07	4.20425e+07	4.18816e+07	908376	622020	909884	879249	1.71401e+06	3.07832e+07	3.44219e+06	3.57536e+07
	182.088	C07494	127.0242#163.494##[2M+2Na+2K-H]3+ 129.091 [M+H-C4H8]+ 182.088	2.75903e+06	2.68236e+06	4.11433e+06	2.25102e+06	1.81796e+07	3.1466e+06	3.51869e+06	406305	3.07508e+06	1.74222e+06	600698	2.02203e+06	1.60716e+06	2.30316e+06	3.15313e+07	1.99429e+06	2.44702e+06	99969.9	3.86329e+07	922448	1.19339e+06	1.1922e+06	2.0533e+06	973347	3.92943e+06	3.52901e+06	3.00202e+06	2.35523e+06	1.48644e+06	2.78387e+06	2.44237e+06	1.30328e+06	3.63462e+07	2.29428e+06	1.55765e+06	4.0219e+07	4.20425e+07	4.18816e+07	908376	622020	909884	879249	1.71401e+06	3.07832e+07	3.44219e+06	3.57536e+07
		C07998
		C07997
	160.037	C00322	161.0444#242.5685#[110][M]+#[M+H]+ 160.037	330354	297572	303716	185793	233780	349974	337328	295734	346818	222769	264859	225935	490182	327451	272412	1.35003e+07	1.20773e+07	423551	2.8037e+06	5.46733e+06	1.0624e+07	7.91249e+06	1.8539e+07	1.49966e+07	1.4978e+06	2.02954e+06	1.14607e+06	1.01582e+06	3.03962e+06	3.821e+06	2.44537e+07	1.72078e+07	1.98253e+06	1.83965e+07	1.24222e+07	8.47225e+06	1.35135e+07	2.42961e+07	1.0997e+07	1.4108e+07	1.93545e+07	1.57056e+07	889112	2.00811e+06	2.08807e+06	1.71809e+06
		C00846
		C16159
		C06891
		C04287
	171.091	C11837	218.1023#245.706#[259][M]+#[M+H+HCOOH]+ 171.091	1.00853e+07	9.36841e+06	1.67455e+07	7.92015e+06	2.67484e+06	8.90788e+06	1.42207e+07	1.07306e+06	1.4399e+07	9.79579e+06	3.57687e+06	5.80496e+06	5.66207e+06	1.22716e+07	1.28439e+07	1.46799e+07	1.54935e+07	802272	3.18829e+06	3.66787e+06	5.59443e+06	3.90149e+06	9.83423e+06	5.3354e+06	7.5823e+06	7.66295e+06	8.00042e+06	5.75706e+06	5.49532e+06	8.09148e+06	1.11163e+07	5.04667e+06	1.41529e+06	1.14815e+07	6.26665e+06	2.60834e+06	3.94747e+06	9.4714e+06	1.06628e+07	1.39683e+07	8.99651e+06	6.10304e+06	4.95742e+06	4.20277e+06	1.34127e+07	7.73338e+06
		C10284
	175.087	C10898	310.0953#247.781##[M+H+CF3COOH]+ 175.087	1.34998e+07	1.84311e+07	2.06126e+07	1.39164e+07	4.96811e+06	1.66388e+07	2.19387e+07	3.26037e+06	1.72565e+07	1.50818e+07	7.43968e+06	1.73133e+07	2.05226e+07	2.41368e+07	2.13618e+07	1.32607e+07	2.51548e+07	2.1037e+06	6.73972e+06	8.78757e+06	4.4782e+06	6.55645e+06	1.02186e+07	7.97883e+06	2.06036e+06	2.50075e+06	2.65625e+06	1.06722e+06	4.09933e+06	1.07494e+07	8.69352e+06	2.58016e+06	4.65576e+06	1.58983e+06	7.08146e+06	2.08299e+06	3.48134e+06	3.6488e+06	1.01594e+07	1.46574e+07	3.71628e+06	2.19534e+06	245678	555767	578096	64356.2
	232.054	C18257	233.0626#247.538#[312][M]+#[M+H]+ 232.054	1.28721e+07	1.79937e+07	1.77804e+07	9.59556e+06	2.30416e+06	1.38392e+07	2.46444e+07	1.47975e+06	1.46075e+07	1.04125e+07	3.61488e+06	9.67795e+06	1.09194e+07	2.397e+07	2.30773e+07	1.0165e+07	2.38707e+07	904364	1.58048e+06	3.96819e+06	1.89084e+06	2.95413e+06	5.90361e+06	4.79569e+06	1.90424e+07	16365012	3.26546e+07	2.25053e+07	1.56099e+06	2.97348e+06	7.70424e+06	1.29217e+06	2.35222e+06	696095	3.57424e+06	887687	1.49271e+06	1.66957e+06	5.08396e+06	7.36089e+06	1.53625e+06	944424	3.90523e+07	1.95658e+07	1.15967e+07	1.71548e+07
		C18258
		C18251
	307.081	C00051	308.091#247.494#[525][M]+#[M+H]+ 307.081	1963794913	2699035051	2706449685	1511409609	3.75104e+08	2089003097	3738240686	2.45888e+08	2308626164	1643845565	5.69203e+08	1464485269	1648118638	3753970794	3252788203	1577599789	3360424285	1.56782e+08	515480308	6.68762e+08	5.41611e+08	6.80329e+08	8.76702e+08	7.75668e+08	2.40057e+08	282718598	1.95434e+08	1.3451e+08	428731829	7.96807e+08	1161025795	1.98896e+08	3.62593e+08	123530611	8.64084e+08	1.51801e+08	3.43407e+08	4.04488e+08	1035041474	1583226736	3.68367e+08	2.47361e+08	1.08841e+07	6.96598e+07	7.36267e+07	818984
	342.113	C15076	381.0794#248.119##[M+K]+ 342.113	1.26232e+06	277343	2.77645e+06	1.94944e+06	46907	2.84623e+06	240878	2871.47	1.8064e+06	1.67907e+06	147775	2.10703e+06	1.11403e+06	396373	182476	3.33979e+06	1.06455e+07	63423.5	4.31088e+06	3.71859e+06	4.82769e+06	5.48067e+06	5.77983e+06	1.49412e+07	1.07219e+06	774999	1.28514e+06	354057	2.53467e+06	2.91e+06	6.1905e+06	8.70818e+06	1.36059e+06	7.34341e+06	5.32256e+06	2.51869e+06	7.59722e+06	6.67042e+06	5.86892e+06	3.95625e+06	5.63958e+06	6.04008e+06	588400	1.15844e+06	1.51831e+06	2.32147e+06
		C14472
		C00208
		C00089
		C00185
		C01083
		C00243
		C01235
		C01711
		C05402
		C15548
		C02964
		C01742
		C02049
		C06422
		C08240
		C02048
		C01970
		C04147
		C03857
		C06421
		C18068
		C00252
		C04219
		C01971
		C01518
		C07064
		C00897
		C06373
		C08250
		C05400
		C01725
		C01520
		C01728
		C01522
	120.103	C07345	192.1595#203.296##[3M+H+Na]2+ 120.103	6.20212e+07	5.37141e+07	6.42784e+07	3.10127e+07	1.04146e+07	4.91827e+07	1.57176e+06	0	784717	812872	238417	726717	2.52983e+07	6.44209e+07	5.79718e+07	6.19037e+07	6.47853e+07	335998	606773	295925	637302	268765	875770	577500	1.50558e+06	1.24572e+06	1.22396e+06	1.64178e+06	407790	1.08066e+06	5.46333e+07	3.60871e+07	1.69469e+07	5.0389e+07	4.57337e+07	6.16713e+06	289117	210263	491539	623847	686667	857757	1.57833e+06	1.11895e+06	978982	1.27097e+06
	141.079	C07505	188.0918#203.313##[M+H+HCOOH]+ 141.079	3.9244e+07	2.52191e+07	4.58782e+07	1.98759e+07	8.46118e+06	5.93052e+07	3.94146e+07	228734	4.57751e+07	2.79082e+07	1.04862e+07	3.42134e+07	2.13548e+07	5.61044e+07	3.39932e+07	3.71184e+07	4.59145e+07	1.26096e+06	1.44197e+07	1.99709e+07	2.61048e+07	1.84222e+07	4.00292e+07	1.98215e+07	2.66456e+07	2.1663e+07	3.73533e+07	3.79423e+07	1.75135e+07	2.34662e+07	3.80028e+07	1.64635e+07	6.70474e+06	3.30596e+07	2.66019e+07	4.67399e+06	2.01419e+07	2.97257e+07	2.78382e+07	3.72973e+07	3.87995e+07	2.71442e+07	2.50009e+07	1.56235e+07	3.49611e+07	24798457
		C08287
		C16821
		C10128
	178.096	C01854	255.0169#202.66##[M+2K-H]+ 178.096	1.95916e+06	2.49382e+06	2.57812e+06	1.05461e+06	2.46896e+06	2.48078e+06	5.49872e+06	538570	4.23295e+06	1.31697e+06	1.7606e+06	1.80246e+06	820133	4.1967e+06	3.88438e+06	2.47448e+06	2.90828e+06	864441	1.94851e+06	994655	1.46045e+06	1.28108e+06	3.22916e+06	1.40923e+06	2.75808e+06	2.95519e+06	2.39152e+06	2.82959e+06	1.58225e+06	3.87361e+06	2.70451e+06	1.15508e+06	3.08063e+06	4.09224e+06	2.15691e+06	1.6082e+06	835903	3.61559e+06	3.45682e+06	2.62128e+06	2.37887e+06	2.37443e+06	1.98071e+06	2.27592e+06	3.8521e+06	2.40608e+06
		C17574
	268.117	C02267	291.1051#203.482##[M+Na]+ 268.117	5.30784e+07	1.63701e+07	2.41858e+07	1.54167e+07	1.45348e+07	1.92633e+07	3.27774e+07	1.78291e+06	2.55882e+07	1.32536e+07	1.29237e+07	1.41273e+07	1.35421e+07	1.44562e+07	2.55471e+07	7.27779e+06	7.33725e+06	2.36608e+06	1.5061e+07	1.15579e+07	8.36553e+06	7.12501e+06	1.10095e+07	4.76972e+06	8.64936e+06	6.05674e+06	1.63286e+07	5.68887e+07	5.55662e+06	3.63248e+06	6.35953e+06	3.88937e+06	1.78828e+07	7.58386e+06	1.18741e+07	2.60293e+06	3.9654e+06	9.30699e+06	1.74362e+07	6.58654e+06	5.20791e+06	4.46983e+06	2.7587e+07	8.91235e+06	2.16276e+07	1.93021e+07
	276.092	C14318	345.079#202.095#[616][M]+#[M+Na+HCOOH]+ 276.092	1.57728e+07	1.08904e+07	2.0667e+07	1.02913e+07	7.20498e+06	1.80049e+07	1.4454e+07	366259	2.85491e+07	1.26824e+07	6.88755e+06	9.55796e+06	4.03095e+06	1.39929e+07	1.68306e+07	4.86138e+06	5.56732e+06	332469	5.1782e+06	6.60581e+06	5.37604e+06	5.65495e+06	5.25476e+06	4.29865e+06	7.04198e+06	4.61105e+06	1.41097e+07	2.32979e+07	3.4581e+06	2.68054e+06	6.9904e+06	4.28191e+06	2.72535e+06	1.73977e+07	1.91366e+07	1.41565e+06	5.55201e+06	1.54367e+07	2.19726e+07	8.24167e+06	9.59656e+06	9.63781e+06	9.41766e+06	6.16174e+06	1.69664e+07	6.18844e+06
	290.123	C03406	291.1297#201.934#[481][M]+#[M+H]+ 290.123	2.54616e+08	1.2949e+08	8.81557e+07	1.56599e+08	3.52461e+06	1.57059e+08	193593580	2.74159e+06	8.99484e+07	8.27013e+07	3.39516e+07	1.2871e+08	8.87644e+07	1.19688e+08	1.45987e+08	1.03409e+08	1.62852e+08	9.6673e+06	6.14154e+07	3.18742e+07	3.41803e+07	4.17292e+07	4.76428e+07	2.60019e+07	1.19392e+08	1.34488e+08	6.92837e+07	9.32676e+07	4.163e+07	6.36386e+07	3.26766e+07	6.62533e+07	2.73594e+07	3.94369e+07	9.85745e+06	1.63708e+07	5.16249e+06	3.71833e+07	1.13675e+07	2.72995e+07	1.9427e+07	1.82688e+07	8.06619e+07	4.90449e+07	2.97888e+07	5.51657e+07
		C03407
	325.082	C08535	348.0702#202.354#[627][M]+#[M+Na]+ 325.082	2.18604e+08	1.58463e+08	2.06083e+08	2.21105e+08	2.32032e+07	470069598	298410410	1.05211e+07	3.71822e+08	8.95345e+07	2.15605e+07	1.18926e+08	2.26003e+08	2.98085e+08	5.41998e+08	821139239	1248454548	2.41295e+07	6.17642e+07	1.20995e+08	1.26609e+08	1.07185e+08	3.56039e+08	1.67471e+08	1.04357e+08	1.3722e+08	5.43092e+07	4.33648e+08	64188628	4.48427e+07	2.92665e+08	1.76916e+08	4.96248e+07	1.88349e+08	1.00138e+08	4.0745e+07	7.01587e+07	1.75544e+08	1.71684e+08	2.81677e+08	138801795	3.07214e+07	4.7962e+07	1.59139e+07	4.34105e+07	1.77956e+07
	341.071	C11121	359.0945#203.069##[M+Na+NaCOOH]+ 268.117 [M+H+NH3]+ 341.071	1.51424e+07	5.01816e+06	8.35673e+06	3.20894e+06	3.58274e+06	1.53987e+07	1.32893e+07	950991	1.70891e+07	2.98801e+06	3.44175e+06	5.35849e+06	3.2897e+06	3.94639e+06	9.54096e+06	1.68723e+06	1.81843e+06	483745	5.13284e+06	1.88026e+06	2.38518e+06	1.01141e+06	2.45641e+06	1.09207e+06	6.99128e+06	4.06937e+06	1.45013e+07	2.42747e+07	2.93648e+06	4.43693e+06	1.33493e+06	670445	1.98538e+06	1.49305e+06	2.54872e+06	451325	429802	1.93952e+06	4.14382e+06	1.20944e+06	1.0515e+06	685072	2.37128e+07	6.59967e+06	1.76508e+07	3.11277e+06
	541.063	C15635	542.0688#202.5395##[M+H]+ 541.063	1.56587e+07	9.85566e+06	9.0036e+06	9.00129e+06	3.36296e+06	5.98266e+06	1.82749e+07	864088	1.94714e+07	1.1211e+07	3.16007e+06	7.50623e+06	7.72382e+06	9.04404e+06	1.15725e+07	1.35034e+07	21392539	433025	3.44408e+06	5.84115e+06	5.41694e+06	5.42763e+06	1.19279e+07	7.53511e+06	2.63492e+06	2.75141e+06	2.83882e+06	2.49164e+06	5.2587e+06	9.07578e+06	1.00482e+07	6.38187e+06	4.54209e+06	1.09933e+07	6.07327e+06	3.51091e+06	3.80167e+06	6.45945e+06	5.46188e+06	1.01807e+07	6.75942e+06	6.27277e+06	384850	3.37018e+06	4.18941e+06	3.15109e+06
		C13050
	202.074	C06732	247.0424#197.44##[M+2Na-H]+ 202.074	8.32912e+07	5.31922e+07	2.58758e+07	2.35425e+07	4.94351e+07	7.73666e+07	1.02442e+08	1.21705e+07	1.10322e+08	1.11867e+07	1.34975e+07	1.37784e+07	7.1058e+06	4.13775e+07	4.9503e+07	1.14633e+07	1.51572e+07	3.50792e+06	9.12502e+06	3.73624e+06	2.09674e+07	1.78516e+07	8.67785e+06	1.50386e+07	1.04784e+07	2.25654e+07	6.40975e+07	8.20179e+07	1.45761e+07	1.62413e+07	9.58394e+07	7.57875e+07	3.82377e+06	3.03881e+07	8.09111e+07	6.65921e+07	3.2153e+07	4.50189e+07	2.39009e+07	4.4727e+07	4.03722e+07	2.54345e+07	1.40563e+07	4.2079e+07	4.46271e+07	4.89821e+07
		C10744
	172.021	C06677	156.9907#4.86807##[M+H]+ 155.985 [M+H-CH4]+ 172.021	1.07328e+06	3.94158e+07	869698	4.98821e+07	3.85117e+07	3.7561e+07	4.12258e+07	4.36512e+07	4.1715e+07	4.09112e+07	4.07035e+07	4.08332e+07	1.35665e+06	4.28544e+07	4.59303e+07	1.8032e+06	4.33864e+07	4.03872e+07	1.32657e+06	4.18307e+07	1.59284e+07	2.88068e+07	4.61076e+07	4.46119e+07	3.32676e+07	3.94877e+07	1.43705e+06	3.67356e+07	3.48621e+07	3.44606e+07	4.50668e+07	4.50995e+07	1.80986e+06	4.34775e+07	4.46107e+07	4.48654e+07	1.34175e+06	4.62303e+07	4.49329e+07	4.43439e+07	1.29427e+06	4.54066e+07	5.41192e+07	4.59814e+07	4.23814e+07	4.226e+07
	242.143	C09897	281.1066#398.821#[444][M]+#[M+K]+ 242.143	1.17516e+06	1.93947e+06	1.3894e+06	1.09088e+06	147701	2.04326e+06	2.75103e+06	198055	960117	1.16156e+06	302786	2.23477e+06	1.20272e+06	2.44717e+06	1.54284e+06	2.06899e+06	1.69962e+06	89739.5	1.3942e+06	1.09226e+06	1.40226e+06	1.21264e+06	2.26285e+06	1.19461e+06	2.33545e+06	2.25301e+06	1.3246e+06	1.0101e+06	1.56445e+06	2.77718e+06	3.2379e+06	1.64668e+06	332385	5.49962e+06	1.95835e+06	569457	1.60583e+06	4.92391e+06	2.04308e+06	3.31778e+06	2.74021e+06	3.06461e+06	463413	2.1373e+06	2.74135e+06	1.87756e+06
	247.064	C14421	143.5153#398.4515##[M+H+K]2+ 247.064	5.4256e+06	4.48417e+06	4.94718e+06	4.3817e+06	3.4248e+06	5.91295e+06	4.3098e+06	1.04564e+06	5.3763e+06	4.12352e+06	3.47874e+06	4.83991e+06	4.11638e+06	5.15925e+06	4.80302e+06	2.96497e+06	3.15971e+06	619456	469613	686646	358320	488749	540661	258891	4.01914e+06	4.12769e+06	3.54093e+06	4.78174e+06	1.79669e+06	2.52222e+06	196900	365325	2.80213e+06	903429	100492	153198	52924.8	215551	151111	192859	79240.7	189484	3.72346e+06	2.2868e+06	2.85057e+06	2.10516e+06
		C14406
	270.053	C01477	406.0944#396.775##[3M+2H]2+ 270.053	9.25061e+06	5.75402e+06	6.12701e+06	4.37649e+06	1.04964e+06	8.16629e+06	7.40581e+06	33652.9	6.55555e+06	3.42223e+06	1.13466e+06	4.37953e+06	2.72165e+06	4.26171e+06	7.4328e+06	2.89116e+06	2.42848e+06	2199.61	75122.7	168536	50931.4	70799.2	272728	2750.2	3.93545e+06	4.29441e+06	3.57748e+06	7.90715e+06	903193	1.80457e+06	163055	139262	1.30522e+06	1.4234e+06	234927	2262.53	0	21642.1	86225.8	14389.3	69738	172153	3.14351e+06	1.47772e+06	2.63678e+06	1.93606e+06
		C10044
		C06563
		C10023
		C10343
		C02495
		C10369
		C10113
		C15222
		C10397
		C14313
		C10379
		C10037
		C14314
		C10294
		C08730
		C10376
		C16796
	360.142	C11636	383.1312#396.707#[721][M]+#[M+Na]+ 360.142	7.46615e+07	5.59024e+07	5.64371e+07	5.76175e+07	2.3257e+07	7.22005e+07	6.50046e+07	5.93226e+06	5.02316e+07	3.88271e+07	2.15824e+07	5.31273e+07	3.89215e+07	4.3839e+07	5.81013e+07	6.04147e+07	4.18414e+07	6.53897e+06	5.09023e+07	5.14575e+07	6.5329e+07	4.20337e+07	7.48576e+07	4.38043e+07	3.83503e+07	3.60466e+07	5.00635e+07	7.39815e+07	4.78221e+07	3.68345e+07	6.38975e+07	6.91415e+07	3.50637e+07	112947844	5.53598e+07	2.34765e+07	3.68281e+07	6.83044e+07	5.77475e+07	5.32268e+07	4.8581e+07	3.75179e+07	2.79833e+07	2.9219e+07	3.8586e+07	5.03409e+07
		C11649
	117.079	C00183	164.0917#181.965##[M+H+HCOOH]+ 117.079	2.56983e+07	2.05287e+07	2.39235e+07	1.51924e+07	7.17729e+06	2.27336e+07	8.66021e+06	472559	6.48493e+06	7.87927e+06	3.77276e+06	8.29829e+06	1.3209e+07	2.1876e+07	1.9627e+07	2.05128e+07	1.71633e+07	1.3252e+06	7.91426e+06	7.78795e+06	1.05493e+07	6.20541e+06	1.11311e+07	6.57395e+06	2.00083e+07	2.22107e+07	1.16123e+07	1.46023e+07	6.71699e+06	1.19628e+07	1.55981e+07	1.06743e+07	7.11122e+06	1.33371e+07	1.21681e+07	4.37356e+06	7.4539e+06	5.51149e+06	5.84756e+06	8.80472e+06	8.01922e+06	6.57377e+06	1.32463e+07	9.6551e+06	1.02093e+07	1.20299e+07
		C00431
		C00719
		C01826
		C15987
		C16436
		C07457
		C06417
		C01799
		C03571
	205.096	C15480	228.0842#256.6125#[293][M]+#[M+Na]+ 205.096	9.54258e+06	7.91252e+06	1.37033e+07	6.02589e+06	553158	1.30837e+07	1.34395e+07	54656.7	1.12971e+07	5.57898e+06	675524	9.90256e+06	4.29874e+06	1.44455e+07	1.07997e+07	1.35785e+07	1.36268e+07	142829	2.05035e+06	2.13049e+06	4.27327e+06	2.92657e+06	1.35527e+07	3.82412e+06	1.43186e+07	1.29666e+07	8.11458e+06	1.3192e+07	3.93727e+06	1.34732e+07	1.45358e+07	3.2383e+06	612378	1.42478e+07	6.51056e+06	841172	2.51734e+06	1.3431e+07	1.0452e+07	1.27306e+07	9.7639e+06	7.03465e+06	6.86526e+06	6.12327e+06	1.68377e+07	5.01159e+06
		C15481
	392.038	C11755	393.0459#256.749##[M+H]+ 392.038 [M+2H]2+ 784.07	1.70132e+07	1.45085e+07	9.48294e+06	6.99074e+06	2.9126e+06	6.02012e+06	1.31748e+07	857433	1.23937e+07	6.04941e+06	2.72484e+06	9.23977e+06	6.43585e+06	2.26934e+07	1.96332e+07	7.98068e+06	2.95225e+07	220574	102302	1.92353e+06	1.24173e+06	3.0218e+06	1.94022e+06	4.75698e+06	1.09482e+07	5.79857e+06	6.91256e+06	2.17518e+07	2.29962e+06	6.2066e+06	530580	547236	1.51199e+06	1.77328e+06	1.25878e+06	1.48897e+06	1.31816e+06	1.39904e+06	335443	189615	276720	9.76589e+06	1.33027e+07	9.68876e+06	6.78853e+06	2.65349e+06
	784.07	C10236	393.0459#256.749##[M+H]+ 392.038 [M+2H]2+ 784.07	1.70132e+07	1.45085e+07	9.48294e+06	6.99074e+06	2.9126e+06	6.02012e+06	1.31748e+07	857433	1.23937e+07	6.04941e+06	2.72484e+06	9.23977e+06	6.43585e+06	2.26934e+07	1.96332e+07	7.98068e+06	2.95225e+07	220574	102302	1.92353e+06	1.24173e+06	3.0218e+06	1.94022e+06	4.75698e+06	1.09482e+07	5.79857e+06	6.91256e+06	2.17518e+07	2.29962e+06	6.2066e+06	530580	547236	1.51199e+06	1.77328e+06	1.25878e+06	1.48897e+06	1.31816e+06	1.39904e+06	335443	189615	276720	9.76589e+06	1.33027e+07	9.68876e+06	6.78853e+06	2.65349e+06
	218.128	C04020	219.1338#203.537##[M+H]+ 218.128	1.36177e+06	1.20332e+06	1.53533e+06	1.08427e+06	2.49133e+06	976210	2.74576e+06	332074	1.01038e+06	1.0273e+06	596708	889137	1.40633e+06	1.6262e+06	2.36314e+06	1.7398e+06	938778	453608	593922	393635	9.9148e+06	479827	765469	456861	4.23506e+06	5.2952e+06	2.66674e+06	5.96922e+06	1.05072e+06	1.98195e+06	1.50808e+08	488244	1.74436e+07	1.46188e+06	585577	3.81956e+06	512233	1.69244e+06	8.03121e+06	1.36277e+06	1.30947e+06	877630	2.04827e+06	1.97472e+06	2.35808e+06	1.81087e+06
	299.115	C12330	338.0797#203.7105##[M+K]+ 299.115	4.47756e+06	4.70066e+06	4.0383e+06	3.51243e+06	326407	4.12823e+06	4.4263e+06	17651.6	9.15439e+06	2.32604e+06	219938	3.6157e+06	1.95934e+06	6.07357e+06	4.85317e+06	4.09293e+06	3.53664e+06	316856	2.05488e+06	1.31552e+06	1.09967e+06	1.40536e+06	5.15975e+06	1.86407e+06	5.73717e+06	7.5089e+06	2.86272e+06	4.30323e+06	1.95313e+06	4.06279e+06	5.55623e+06	3.55801e+06	626356	5.76076e+06	1.98222e+06	302680	1.43859e+06	3.46011e+06	2.55032e+06	3.21627e+06	2.40345e+06	2.72859e+06	5.01373e+06	3.31472e+06	5.39185e+06	4.6938e+06
	135.067	C02505	174.0361#424.9985##[M+K]+ 135.067	78945.3	94590.7	102416	109310	104804	69209.2	85453.8	89881.8	84312.2	97990.5	92794.2	84525.6	100974	72111.6	87459.6	87483	96544.9	102693	88100	75348.5	51823.6	82956.8	130631	113377	54888.1	25745.1	60437.2	56579	28543.5	222141	953358	619151	103806	1.96547e+06	615958	95024.2	281420	813544	744139	473043	310667	418625	55115.5	1.09926e+06	1.54749e+06	405154
		C16075
		C02506
		C16077
		C16080
		C16082
		C16081
		C16087
		C16096
		C16095
		C16076
		C16090
		C16085
		C16088
		C16092
		C16089
		C16094
		C15561
		C16086
		C16093
		C16091
		C07565
		C16084
		C16078
		C16079
	170.097	C11310	255.0624#424.794##[M+K+HCOOH]+ 170.097 [M+2Na-H]+ 210.092 [M+K]+ 216.103	192200	202394	221482	185221	171355	254700	345564	131912	133681	129348	153199	152143	147284	268763	265212	328780	502317	104940	213389	330210	107254	287635	98606.8	114101	131886	231422	162597	122540	57738	344081	1.03286e+06	464633	113785	2.001e+06	639142	66237	221979	1.19698e+06	1.28409e+06	582646	557711	464158	87267	939887	1.91441e+06	807802
	207.09	C03519	254.1022#352.136#[368][M]+#[M+K+HCOOH]+ 169.134 [M+Na+HCOOH]+ 185.108 [M+H+HCOOH]+ 207.09	3.97781e+06	4.10989e+06	4.59205e+06	2.94381e+06	438990	6.0143e+06	7.42344e+06	393517	2.93646e+06	2.98706e+06	1.14368e+06	4.54982e+06	2.81856e+06	5.52218e+06	4.67856e+06	4.12028e+06	6.74685e+06	366840	2.29291e+06	2.20402e+06	3.52563e+06	2.9539e+06	7.48355e+06	3.27637e+06	5.50199e+06	6.17613e+06	3.93418e+06	4.40619e+06	2.79993e+06	6.65177e+06	7.18379e+06	3.04566e+06	695535	6.71031e+06	2.37046e+06	1.39157e+06	2.51102e+06	5.64817e+06	2.78453e+06	3.18319e+06	5.06274e+06	3.29037e+06	3.06558e+06	3.79151e+06	4.80685e+06	2.4087e+06
		C05620
		C09933
		C09986
	117.058	C00463	140.0422#523.1685##[M+Na]+ 117.058	1.03265e+07	1.021e+07	1.04291e+07	9.8805e+06	1.03071e+07	1.01403e+07	9.79878e+06	9.95527e+06	1.00249e+07	9.87541e+06	128791	9.77956e+06	9.9564e+06	9.66004e+06	9.85487e+06	9.67731e+06	1.00118e+07	9.9328e+06	3.05127e+06	150217	58599.7	73719.1	9.44542e+06	9.58434e+06	1.34703e+06	601361	2.1238e+06	125961	276933	109473	8.97728e+06	9.51075e+06	9.74116e+06	68181	9.39524e+06	9.71418e+06	54313.2	9.66259e+06	791059	1.50409e+06	110511	9.59736e+06	115083	1.03135e+06	3.08596e+06	5.29887e+06
		C16074
		C00464
	288.063	C05631	123.0441#522.8175##[M+2H-C2H4]2+ 272.094 [M+2H-CO2]2+ 288.063	5.40132e+06	5.91564e+06	6.01021e+06	5.75195e+06	4.87003e+06	6.55492e+06	5.74389e+06	6.10352e+06	5.92109e+06	1.28553e+07	388180	6.39639e+06	5.87971e+06	5.59477e+06	5.73364e+06	187006	5.79163e+06	6.07184e+06	9.07153e+06	645722	4.93326e+06	6.70525e+06	993761	6.37507e+06	4.50552e+06	2.06313e+06	6.89773e+06	947413	1.34854e+06	971043	396470	4.77926e+06	3.3919e+06	5.10971e+06	5.1054e+06	5.32684e+06	6.23099e+06	5.73502e+06	2.7445e+06	4.73069e+06	662130	5.96015e+06	4.30498e+06	3.70326e+06	9.30036e+06	1.55293e+07
		C00974
		C01378
		C15525
		C12631
		C16233
		C10064
		C16940
		C10083
		C09277
		C10415
		C08724
		C10091
		C10060
	324.106	C04333	325.1127#187.97#[569][M]+#[M+H]+ 324.106	1.9316e+08	2.06765e+08	2.17604e+08	159367818	4.72677e+07	2.48886e+08	4.38451e+08	2.90664e+07	2.0056e+08	1.34146e+08	1.28506e+08	1.66243e+08	4.86734e+08	2.3041e+08	2.09434e+08	1246466369	1227874923	2.10465e+08	5.19565e+08	5.47259e+08	6.64215e+08	1086784303	7.83999e+08	1081459972	2.86425e+08	2.99688e+08	3.38269e+08	5.24877e+08	9.57227e+08	1137826281	1330737228	1109726489	2.9172e+08	1127774445	1111994674	7.2464e+08	7.02845e+08	684499481	5.71239e+08	1188005311	6.70435e+08	9.83212e+08	5.44668e+08	2.5591e+08	8.12147e+08	3.60467e+08
		C04420
		C07366
	502.131	C10989	525.1218#187.434#[992][M]+#[M+Na]+ 502.131	1.55187e+07	1.9524e+07	3.19097e+07	1.09633e+07	326931	2.51359e+07	2.16587e+07	8475.55	1.65913e+07	8.02843e+06	930510	1.15844e+07	1.50343e+07	3.93601e+07	2.55712e+07	7.29498e+07	1.5521e+08	994521	1.75326e+07	3.52382e+07	3.37769e+07	5.55957e+07	4.3485e+07	5.14607e+07	3.78324e+07	3.90655e+07	3.23441e+07	2.56975e+07	4.06793e+07	7.34002e+07	1.84872e+08	1.02759e+08	2.49309e+07	1.20091e+08	1.06523e+08	2.00474e+07	6.52315e+07	1.5034e+08	1.40074e+08	7.58129e+07	1.27348e+08	6.61756e+07	6.23307e+06	3.264e+07	1.53133e+08	8.34547e+07
	93.9822	C06755	141.9834#153.2135##[3M+2H]2+ 93.9822	4.89812e+06	1.64231e+06	6.12876e+06	5.70631e+06	4.36377e+07	2.23585e+06	6.65671e+06	4.45526e+07	1.6916e+06	2.89846e+06	5.06174e+06	7.25403e+06	4.98103e+06	153926	5.88321e+06	2.56581e+06	5.34039e+06	4.30737e+07	5.4333e+06	6.53066e+06	5.15742e+06	3.76097e+06	7.31555e+06	4.86115e+06	4.96589e+06	5.47145e+06	6.29955e+06	7.28109e+06	170921	3.63304e+06	6.00698e+06	1.75883e+06	5.68003e+07	6.33385e+06	2.03304e+06	5.43164e+07	5.0722e+06	4.25398e+06	2.09903e+06	2.85329e+06	5.67274e+06	2.32817e+06	6.41173e+06	6.45891e+06	1.66705e+06	1.10605e+07
	317.293	C12144	318.3001#812.448#[553][M]+#[M+H]+ 317.293	1368406592	1119830443	1259052698	7.0817e+08	3.29259e+08	967624929	6.61039e+08	1.05863e+06	4.27171e+08	1.99976e+08	896848	1.62643e+08	5.69791e+08	1212256405	1411291365	1024181923	9.59688e+08	911099	2.17594e+08	1.97863e+08	3.17529e+08	1.49166e+08	3.98332e+08	155007560	5.12865e+08	4.87614e+08	3.26533e+08	4.12862e+08	1.58586e+08	4.2494e+08	1170652452	5.92765e+08	5.35468e+08	1053882636	545183	1.47948e+08	2.94544e+08	1.82913e+08	2.7966e+08	2.80259e+08	2.76371e+08	2.44224e+08	3.67374e+08	4.05012e+08	3.39556e+08	3.56849e+08
	347.063	C00020	348.0703#227.53#[628][M]+#[M+H]+ 347.063	1.9544e+07	2.26681e+07	2.05848e+07	5.91604e+07	8.16464e+06	5.23108e+07	2.73603e+07	866071	3.36759e+07	1.85347e+07	988119	2.27605e+07	7.27256e+07	4.72454e+07	5.53997e+07	1.77379e+08	2.91854e+08	1.01326e+06	1.40236e+07	2.74077e+07	2.86904e+07	2.50359e+07	6.39232e+07	4.85644e+07	2.16229e+07	3.56439e+07	9.13671e+06	5.60494e+07	1.81482e+07	1.11828e+07	5.89045e+07	3.89132e+07	1.92953e+06	3.90036e+07	2.38017e+07	2.06197e+06	2.19259e+07	4.36796e+07	3.77357e+07	8.96798e+07	3.71804e+07	9.90201e+06	6.78936e+06	4.13593e+06	8.31127e+06	4.86441e+06
		C00362
		C01367
		C04378
		C00949
		C00948
		C00946
	390.08	C14388	391.0872#507.983##[M+H]+ 390.08	31860.3	27358.7	20859.2	21237.5	25308.9	28890.3	22655	28622.8	26140.8	16365.8	17603.1	28321.6	14646.6	27692.5	19441.5	616313	536271	22831	608063	118208	307493	69321.6	385960	123309	1.35482e+06	1.95947e+06	170131	229253	912042	670582	3.23329e+06	849449	41335.9	6.8621e+06	1.27503e+06	149214	326081	2.45662e+06	1.42301e+06	8.98646e+06	1.156e+06	1.01746e+06	205641	263943	1.01935e+06	660771
	216.112	C15700	217.1182#200.1235#[255][M]+#[M+H]+ 216.112 [M+H-C5H8O4]+ 348.161	1.81273e+07	1.24895e+07	1.54588e+07	2.00026e+07	1.26716e+06	2.75944e+07	2.51694e+07	589238	1.28016e+07	1.62323e+07	1.55457e+06	1.78248e+07	6.75621e+06	1.60264e+07	9.65121e+06	4.72532e+07	1.40572e+07	426696	8.02541e+06	5.97395e+06	8.24212e+06	8.4137e+06	1.21359e+07	1.1193e+07	1.51872e+07	1.29168e+07	1.02627e+07	4.04049e+07	5.98534e+06	1.61671e+07	2.2407e+07	1.24341e+07	1.27348e+06	2.87342e+07	8.91757e+06	3.28221e+06	5.85983e+06	1.98598e+07	1.1701e+07	2.88412e+07	1.23849e+07	1.30464e+07	1.96591e+07	1.48334e+07	1.54061e+07	3.2404e+07
	146.014	C12837	260.9917#223.067##[3M+2Na+K-H]2+ 146.014	3.08608e+06	4.09967e+06	4.65669e+06	4.73646e+06	3.7834e+06	3.40745e+06	7.31672e+06	6.36296e+06	3.60896e+06	6.11286e+06	4.37876e+06	5.19747e+06	3.38946e+06	4.5755e+06	4.23728e+06	4.09132e+06	3.70215e+06	4.04269e+06	5.39488e+06	2.63361e+06	2.67431e+06	2.81459e+06	2.34096e+06	1.73634e+06	604721	513236	865332	3.16215e+06	3.45441e+06	1.42255e+06	1.49498e+06	2.33426e+06	3.36224e+06	4.2505e+06	1.91557e+06	2.53618e+06	696504	1.55453e+06	992755	603940	862810	1.96562e+06	2.16995e+06	343881	944108	1.00174e+06
		C13695
	174.051	C00493	349.1104#222.872##[2M+H]+ 174.051	1.21063e+07	6.60113e+06	1.10824e+07	4.32948e+06	5.99701e+06	1.32225e+07	9.43514e+06	2.643e+06	1.19447e+07	1.08427e+07	3.50202e+06	1.85839e+07	1.45738e+07	1.30095e+07	9.65224e+06	4.78213e+06	5.16957e+06	628684	4.38427e+06	4.08714e+06	5.15327e+06	2.83795e+06	1.06455e+07	8.64165e+06	8.86237e+06	1.21495e+07	1.86687e+06	1.0412e+07	2.63083e+06	7.32241e+06	6.99853e+06	4.54556e+06	2.42602e+06	1.2256e+07	8.28392e+06	2.5328e+06	4.86133e+06	1.01997e+07	9.73449e+06	1.03247e+07	9.25657e+06	7.37563e+06	1.5533e+07	6.96376e+06	7.497e+06	6.20615e+06
		C04236
		C16588
	352.057	C06187	177.0394#222.168##[M+2H]2+ 352.057 [M+H-C6H8O6]+ 352.057	1.98302e+08	2.26503e+08	2.74368e+08	1.91383e+08	9.83703e+07	2.78806e+08	1.97308e+08	6.48034e+07	2.11597e+08	1.36555e+08	6.97055e+07	2.24779e+08	1.48266e+08	1.98187e+08	2.27805e+08	220111482	2.07305e+08	4.73701e+07	1.02262e+08	1.08736e+08	8.25807e+07	1.14382e+08	1.63176e+08	6.91599e+07	2.68895e+06	6.37111e+06	2.59876e+06	1.86369e+07	5.45739e+07	3.22906e+07	104492448	8.45644e+07	6.3289e+07	1.51708e+08	6.9099e+07	8.09041e+07	1.94705e+07	1.46478e+08	1.1012e+07	2.96266e+07	7.87978e+07	6.96662e+07	16660410	1.36935e+07	2.69818e+07	1.33821e+07
		C09216
		C15095
	504.166	C00492	527.1586#221.919#[996][M]+#[2M+Na+K-H]+ 233.1 [M+Na]+ 504.166	2.341e+06	2.21281e+06	3.57964e+06	1.70535e+06	1.31841e+06	5.65573e+06	3.00154e+06	277018	2.80721e+06	1.65402e+06	503869	6.01046e+06	800104	2.88266e+06	1.90892e+06	2.86787e+07	3.78819e+07	692444	3.48346e+07	2.51492e+07	5.52773e+07	2.41591e+07	5.99473e+07	5.6772e+07	9.69586e+06	1.02382e+07	1.52658e+07	3.91404e+06	3.39362e+07	4.54187e+07	8.50972e+07	7.52764e+07	3.67583e+06	1.17477e+08	8.84076e+07	1.60458e+07	1.0421e+08	1.32672e+08	9.27557e+07	2.02164e+07	1.2425e+08	1.03375e+08	9.09743e+06	3.12392e+07	2.6302e+07	8.80691e+07
		C03849
		C03848
		C06219
		C03661
		C05404
		C12410
		C02160
		C08251
		C01835
		C08243
		C01836
		C00883
		C08239
		C08782
		C00713
		C03367
	220.058	C16583	243.0475#490.788#[334][M]+#[M+Na]+ 220.058	7.56281e+06	3.28325e+06	4.60524e+06	1.70458e+06	1.27241e+06	8.07669e+06	4.34501e+06	113104	9.98637e+06	3.31013e+06	1.59599e+06	3.16477e+06	2.02561e+06	3.52291e+06	4.6858e+06	685178	814953	60194.5	782258	266755	112668	163628	177750	167218	3.79169e+06	5.1791e+06	5.76503e+06	1.51602e+07	1.67878e+06	3.98222e+06	51471.9	48389.4	1.02416e+06	489022	44115.4	32923.8	150904	1.24856e+06	1.88613e+06	2.82834e+06	539213	303075	7.59201e+06	3.58428e+06	1.1453e+07	9.64087e+06
		C16597
	131.074	C02597	118.0654#477.0335#[24][M]+#[M+H-CH2]+ 131.074	5.61315e+06	5.91751e+06	5.34136e+06	4.97825e+06	3.11737e+06	7.03846e+06	1.48105e+07	4.10948e+06	6.01914e+06	6.35185e+06	7.91355e+06	6.41716e+06	4.49891e+06	9.15928e+06	6.69501e+06	4.34901e+06	3.85923e+06	2.57824e+06	3.4431e+06	3.39238e+06	3.46873e+06	2.94352e+06	4.80472e+06	4.05746e+06	4.79159e+06	5.27019e+06	8.69996e+06	5.99464e+06	6.49127e+06	6.99676e+06	4.06222e+06	3.03665e+06	3.2511e+06	5.65649e+06	3.85704e+06	2.73837e+06	3.0388e+06	3.85295e+06	3.51943e+06	3.97502e+06	3.79062e+06	4.15032e+06	3.10674e+06	3.8762e+06	7.33414e+06	4.84222e+06
		C02596
		C08313
	187.064	C06559	188.0706#477.083#[167][M]+#[M+H]+ 187.064	3.44334e+07	3.63991e+07	2.8706e+07	2.71927e+07	6.3758e+06	5.52415e+07	1.45799e+08	7.69379e+06	4.00592e+07	4.39315e+07	6.42098e+07	4.52904e+07	2.45447e+07	8.15632e+07	5.06943e+07	1.33739e+07	1.71905e+07	4.73869e+06	1.25798e+07	6.49815e+06	7.14692e+06	7.08241e+06	8.77485e+06	7.40819e+06	3.27025e+07	3.71255e+07	7.68414e+07	4.4881e+07	5.02989e+07	5.61443e+07	1.57296e+07	6.59705e+06	7.6876e+06	2.98824e+07	9.25078e+06	4.91499e+06	6.33025e+06	1.58436e+07	9.57208e+06	1.30726e+07	1.22998e+07	2.04048e+07	1.29199e+07	2.07413e+07	1.34274e+07	2.93673e+07
	118.042	C14512	136.0758#327.649#[56][M]+#[M+K+NH3]+ 80.0861 [M+Na+NH3]+ 96.0601 [M+H+NH3]+ 118.042 [M+H-HCOOH]+ 181.072	5.00607e+07	1.5922e+07	2.34001e+07	9.39346e+06	6.40905e+06	1.27438e+08	5.79748e+07	2.54807e+06	3.11123e+07	1.26889e+07	2.41521e+07	2.84035e+07	3.32957e+07	2.65259e+07	4.77858e+07	9.5424e+06	1.393e+07	3.33572e+06	1.16824e+07	4.62068e+06	5.12525e+06	4.58487e+06	5.3406e+06	3.69054e+06	4.14339e+07	4.76876e+07	5.27827e+07	4.81857e+07	5.27253e+07	6.52074e+07	4.93805e+06	2.49762e+06	2.70347e+06	1.76629e+07	2.9477e+06	1.98615e+06	1.95049e+06	5.64363e+06	3.53681e+06	4.10982e+06	3.61718e+06	3.82628e+06	2.22835e+07	2.21547e+07	2.24839e+07	2.09834e+07
	164.048	C00811	182.0812#327.8055#[160][M]+#[M+H+NH3]+ 164.048 [M+H]+ 181.072	2.01866e+08	6.25363e+07	9.26528e+07	3.57575e+07	2.38651e+07	5.13654e+08	2.34706e+08	7.70243e+06	1.23861e+08	4.94108e+07	9.47716e+07	1.11923e+08	131074585	1.04947e+08	1.93289e+08	3.73865e+07	5.44851e+07	1.11787e+07	4.46423e+07	1.54128e+07	1.85423e+07	1.60123e+07	1.90743e+07	1.21178e+07	1.6558e+08	1.90573e+08	209848269	1.93993e+08	2.11582e+08	2.6177e+08	1.87994e+07	7.40895e+06	8.40788e+06	7.11795e+07	9.90122e+06	4.63485e+06	4.94114e+06	2.13933e+07	1.14973e+07	1.40591e+07	1.22246e+07	1.29602e+07	9.20697e+07	8.94131e+07	9.27193e+07	8.6535e+07
		C00166
		C07114
		C10945
		C05838
		C01772
		C06738
		C02763
		C12621
		C01775
	181.072	C00082	182.0812#327.8055#[160][M]+#[M+H+NH3]+ 164.048 [M+H]+ 181.072	2.01866e+08	6.25363e+07	9.26528e+07	3.57575e+07	2.38651e+07	5.13654e+08	2.34706e+08	7.70243e+06	1.23861e+08	4.94108e+07	9.47716e+07	1.11923e+08	131074585	1.04947e+08	1.93289e+08	3.73865e+07	5.44851e+07	1.11787e+07	4.46423e+07	1.54128e+07	1.85423e+07	1.60123e+07	1.90743e+07	1.21178e+07	1.6558e+08	1.90573e+08	209848269	1.93993e+08	2.11582e+08	2.6177e+08	1.87994e+07	7.40895e+06	8.40788e+06	7.11795e+07	9.90122e+06	4.63485e+06	4.94114e+06	2.13933e+07	1.14973e+07	1.40591e+07	1.22246e+07	1.29602e+07	9.20697e+07	8.94131e+07	9.27193e+07	8.6535e+07
		C04368
		C03290
		C01536
		C06420
	285.087	C10134	286.092#327.642##[M+H]+ 285.087	1.06534e+06	93665.2	136123	220232	38369.4	782204	59478.8	22549.6	37167.7	45681.3	296029	859623	999455	548900	1.49776e+06	405586	1.58234e+06	29659.5	1.58279e+06	271561	403680	440053	873715	2.07533e+06	7.02347e+06	3.93857e+06	6.22878e+06	160597	3.20187e+06	6.52178e+06	2.21275e+06	1.10112e+06	26104.4	1.79315e+07	5.74241e+06	447431	2.69667e+06	1.68259e+07	6.08367e+06	1.47528e+07	4.54935e+06	7.37137e+06	259555	5.87627e+07	2.0116e+07	3.12366e+07
	386.148	C07143	111.0394#576.012##[M+3H-C4H8]3+ 386.148	3.73611e+07	5.24226e+07	5.06468e+07	4.55051e+07	4.3723e+07	4.67352e+07	5.1773e+07	3.99652e+07	4.87372e+07	3.21149e+07	4.55828e+07	4.31346e+07	4.3331e+07	4.13703e+07	4.40311e+07	4.44376e+07	8.89359e+07	3.63441e+07	4.2779e+07	4.56449e+07	4.78224e+07	4.43258e+07	8.87631e+07	3.48842e+07	3.62345e+07	3.26432e+07	3.52647e+07	3.99915e+07	4.0778e+07	3.25382e+07	4.01743e+07	8.04243e+07	8.11937e+07	3.32748e+07	4.17427e+07	2.77891e+07	4.21519e+07	3.90248e+07	4.45125e+07	4.01495e+07	9.30565e+07	3.51187e+07	3.80316e+07	3.51767e+07	3.47313e+06	3.19411e+07
	402.121	C12311	179.0702#574.722##[M+2H-HCOOH]2+ 402.121	1.72283e+06	1.89201e+06	349343	1.80899e+06	1.8889e+06	1.85087e+06	266400	1.85836e+06	582706	1.72337e+06	1.75313e+06	658746	250934	1.62449e+06	592630	611900	527989	1.60292e+06	1.3957e+06	1.41054e+06	505391	619827	1.27007e+06	492880	1.19643e+06	1.21959e+06	1.08717e+06	1.32763e+06	911074	1.68911e+06	747268	323331	1.73922e+06	802075	463473	1.64391e+06	400285	1.05111e+06	521841	608883	685565	559586	1.23388e+06	654169	1.34751e+06	1.33813e+06
	274.066	C11188	297.0579#359.963#[492][M]+#[M+Na]+ 274.066	510006	1.56746e+06	111218	1.76386e+06	1.83574e+06	128681	1.64065e+06	1.82825e+06	116944	1.6701e+06	1.79804e+06	1.60995e+06	1.72025e+06	44089.8	89421.7	160788	60176.1	1.56449e+06	1.43574e+08	1.74058e+07	2.16457e+07	1.71535e+07	9.77943e+06	6.64323e+06	1.70009e+08	1.09287e+08	2.32838e+08	7.83352e+07	1.03899e+08	1.70484e+08	987200	748512	1.93423e+06	1.37225e+06	531316	1.90519e+06	3.96093e+06	2.20366e+07	6.24887e+07	1.66384e+08	1.66798e+07	1.37033e+07	2.25777e+08	3.90549e+08	495563240	4.29786e+08
	180.058	C06712	219.0177#465.0375##[M+K]+ 180.058 [M+H]+ 218.015	1.19455e+06	1.13469e+06	1.09599e+06	1.07862e+06	1.04688e+06	1.12236e+06	871315	864130	928866	901315	841666	878599	836617	838410	820878	815353	807230	748321	255820	666074	656573	627033	179414	709907	594397	609129	372435	699598	221314	210439	239443	714737	729887	236928	204559	667450	270057	577016	482763	715481	525898	597818	516985	549202	1.63641e+06	996870
		C03510
		C03829
	218.015	C15237	219.0177#465.0375##[M+K]+ 180.058 [M+H]+ 218.015	1.19455e+06	1.13469e+06	1.09599e+06	1.07862e+06	1.04688e+06	1.12236e+06	871315	864130	928866	901315	841666	878599	836617	838410	820878	815353	807230	748321	255820	666074	656573	627033	179414	709907	594397	609129	372435	699598	221314	210439	239443	714737	729887	236928	204559	667450	270057	577016	482763	715481	525898	597818	516985	549202	1.63641e+06	996870
		C15241
	269.06	C14936	228.0563#466.3705##[M+H-COCH2]+ 269.06	595353	390510	577484	210076	95419.7	720312	819874	47947	646288	295958	111517	344123	322586	502664	559510	534581	549948	19538.6	628094	374136	367356	333579	475620	293150	480080	445873	630057	844443	326707	521455	744669	403571	107540	815387	481776	143870	274700	900894	691232	601324	254485	260460	436545	580776	555292	457456
	287.057	C03506	288.0676#466.859##[M+H]+ 287.057	476673	264145	438570	201214	23776.4	615640	531087	6096.11	280365	120784	37485.3	297979	260285	433330	344860	744343	984943	3662.47	836405	736599	769858	607530	1.13574e+06	600783	568510	637799	812771	1.0694e+06	371655	596987	1.55822e+06	751767	242025	1.65515e+06	1.04227e+06	286627	618001	1.96115e+06	1.61983e+06	984362	775978	531273	753626	647692	673461	911959
		C05905
		C08002
		C08004
		C08575
	326.128	C06924	365.0844#464.4805#[671][M]+#[M+K]+ 326.128	360364	4.14701e+06	1.03373e+06	728269	1.12255e+06	171089	905109	223945	5.61235e+06	2.48426e+06	1.27893e+06	1.22878e+06	2.41869e+06	421589	177812	374403	233727	745446	5.88718e+06	1.26075e+06	2.8019e+06	633277	5.49433e+06	311628	4.02116e+06	1.38496e+06	1.69276e+07	2.03132e+06	1.11999e+07	1.30299e+07	4.00435e+06	295981	3.01106e+06	1.07096e+07	5.94873e+06	141352	7.35271e+06	2.84715e+07	2.32222e+07	9.45171e+06	2.77608e+07	2.99049e+07	1.35531e+06	2.081e+07	1.76345e+07	4.55969e+07
	142.064	C03767	143.0703#644.003#[73][M]+#[M+H]+ 142.064	1.05487e+07	1.00315e+07	1.06496e+07	1.03954e+07	1.09468e+07	1.04505e+07	1.10219e+07	1.16433e+07	1.1275e+07	1.07036e+07	1.09984e+07	1.04814e+07	1.04469e+07	9.62541e+06	9.67679e+06	9.28723e+06	5.5214e+06	9.44382e+06	748581	2.045e+06	3.29278e+06	1.42356e+06	6.67896e+06	1.77969e+07	7.86666e+06	1.51826e+06	8.00064e+06	125007	2.60959e+06	1.18226e+07	6.18306e+07	3.86174e+07	739124	3.1055e+08	6.7817e+07	9.31337e+06	2.69089e+07	3.49267e+08	8.46446e+07	1.5899e+08	1.03889e+08	2.5966e+08	9.07786e+06	4.09801e+07	1.71722e+07	4.31432e+07
	211.038	C14266	212.0441#365.665##[M+H]+ 211.038	2.23945e+07	116312	1.6151e+07	139482	3.08675e+06	82864	155932	819098	1.7899e+07	175528	2.38371e+06	685616	132648	394035	2.43036e+07	605294	1.34925e+07	44274.1	166667	236737	388444	478076	593853	663455	2.07293e+07	2.61145e+07	1.68089e+07	2.274e+07	305726	310062	861026	735517	1.87218e+06	774903	438551	554594	1.19132e+06	788631	377982	910477	1.01101e+06	1.31846e+06	1.63644e+07	101447	177716	118229
	359.035	C08427	377.069#365.876##[M+Na+NH3]+ 337.054 [M+H+NH3]+ 359.035	4.55006e+06	3.9183e+06	3.95227e+06	1.81444e+06	9311.91	3.66515e+06	4.33908e+06	0	1.03718e+06	1.36277e+06	12027	1.7844e+06	423535	5.66039e+06	4.46012e+06	3.15835e+06	2.72912e+06	1826.53	874063	176554	1.0812e+06	314123	2.95899e+06	372743	3.10229e+06	3.25281e+06	1.43327e+06	2.11995e+06	744124	1.34022e+06	2.78723e+06	1.3099e+06	37783.7	3.13562e+06	495997	5322.79	360880	595238	734055	1.09244e+06	662237	443907	3.35334e+06	2.20413e+06	2.70431e+06	1.86758e+06
		C13830
	152.083	C01014	229.1224#494.086##[3M+2H]2+ 152.083	1.16538e+06	661791	765659	548987	142121	1.33389e+06	1.47765e+06	107622	1.21917e+06	509542	225998	796432	393395	641739	534959	852044	572255	85058.8	648062	343259	337740	426420	950372	338190	906455	1.26888e+06	866791	2.00404e+06	379929	1.02165e+06	2.03133e+06	556677	236148	860161	766917	228198	435250	1.31464e+06	717717	1.10304e+06	451793	544462	1.3401e+06	959288	1.24488e+06	1.36816e+06
	166.1	C11924	111.0441#494.171##[M+H-C4H8]+ 166.1	2.98777e+07	1.10862e+06	1.50616e+06	2.87575e+07	3.00029e+07	3.3079e+07	1.38094e+06	3.06797e+07	3.12748e+07	2.8507e+07	28482727	2.89052e+07	3.0551e+07	2.9066e+07	2.88909e+07	1.68586e+06	1.98763e+06	2.84522e+07	2.89612e+07	2.97622e+07	2.92074e+07	2.97058e+07	1.66244e+06	3.05687e+07	2.36901e+07	1.343e+06	1.56744e+07	1.57508e+06	2.77891e+07	2.37178e+07	2.55356e+07	1.9834e+06	2.17554e+07	3.27162e+06	1.99786e+06	2.79611e+07	2.87986e+07	2.95729e+07	4.29203e+06	2.67125e+06	2.49002e+06	1.94587e+06	2.39207e+06	2.26677e+07	2.74836e+07	3.08562e+06
		C11940
		C17622
		C03037
		C09841
		C09887
		C09791
		C09777
		C14351
		C17690
		C09792
		C14515
		C09896
		C17824
	293.142	C09222	332.1119#494.1615##[M+K]+ 293.142 [M+Na]+ 309.121	264071	121181	190077	119056	5480.95	254889	244106	0	172464	69879.9	6532.07	138007	38849.1	199720	129443	287692	372849	6096.41	233306	277106	265251	234287	709975	226875	352310	488257	471679	770802	198175	505421	1.21454e+06	332462	108867	640095	619565	77554.6	331720	1.00185e+06	773115	730890	446422	461856	666758	323824	711702	922675
	350.121	C02538	373.1104#432.737#[698][M]+#[M+Na]+ 350.121	539048	925102	1.04783e+06	652502	11038.6	844509	1.73502e+06	81245	378792	589932	123209	1.58755e+06	657598	1.6302e+06	893412	2.35716e+06	2.64189e+06	57695.8	1.47154e+06	849517	1.02716e+06	1.18307e+06	2.14298e+06	1.28049e+06	1.14608e+06	1.75675e+06	620012	972174	729394	1.72975e+06	4.64318e+06	1.6395e+06	297967	3.89806e+06	1.51708e+06	600055	1.93692e+06	5.42001e+06	1.46029e+06	6.85515e+06	2.75716e+06	2.49192e+06	530324	1.62859e+06	1.60662e+06	2.33602e+06
	192.025	C00311	215.0162#369.3655#[241][M]+#[M+Na]+ 192.025	6.36088e+08	5.09379e+08	5.1191e+08	1.66802e+08	5.49984e+07	437096067	5.75839e+08	2.3556e+07	7.11883e+08	1.85843e+08	4.56204e+07	1.4394e+08	7.43452e+07	5.13373e+08	697949518	1.14366e+08	1.61269e+08	2.39933e+07	3.04362e+07	3.9373e+07	3.02607e+07	2.94716e+07	52361002	1.13788e+07	2.90477e+08	2.48155e+08	1.64072e+08	3.16097e+08	3.75082e+07	7.94874e+07	1.97303e+07	1.99108e+07	3.67485e+07	4.63585e+07	1.11076e+07	8.58732e+06	7.48131e+06	1.19481e+07	6.49985e+06	7.32988e+06	4.35508e+06	9.71867e+06	2.45321e+08	7.91691e+07	1.01761e+08	6.0148e+07
		C00158
		C04575
		C00679
		C03600
		C03921
		C02780
		C00451
		C04617
	218.105	C16831	257.0632#369.6755#[375][M]+#[M+K]+ 218.105	3.14644e+06	5.18702e+06	8.64635e+06	5.76726e+06	370081	7.34098e+06	6.06811e+06	20202.1	3.79994e+06	5.96963e+06	618606	7.80541e+06	1.66957e+06	6.35864e+06	3.58402e+06	1.34195e+07	7.19663e+06	13765.6	1.24524e+06	1.40947e+06	1.88407e+06	1.42676e+06	1.16604e+07	754255	2.38761e+06	1.12402e+06	2.65916e+06	2.18343e+06	2.25757e+06	4.97098e+06	3.62476e+06	312598	293631	4.26581e+06	1.18272e+06	162733	424542	2.09297e+06	1.26927e+06	3.59208e+06	1.29328e+06	1.18964e+06	1.04344e+06	1.90656e+06	3.64443e+06	3.17183e+06
		C02983
		C00978
		C07371
	291.055	C15433	146.5388#200.4005##[M+2H]2+ 291.055	1.7759e+06	2.36864e+06	2.55733e+06	4.51705e+06	976915	3.49661e+06	1.74659e+06	1.78581e+06	2.78539e+06	1.91595e+06	2.14691e+06	3.75553e+06	3.33765e+06	1.57756e+06	2.55263e+06	1.9483e+06	3.15902e+06	3.9837e+06	836156	3.2248e+06	681355	1.95153e+06	1.17705e+06	1.53981e+06	710220	2.23322e+06	882114	654782	1.79933e+06	671355	573456	662699	3.00631e+06	799639	927735	3.05024e+06	962065	558524	1.18742e+06	828989	1.43104e+06	1.00996e+06	709787	611761	499618	944081
	466.13	C11315	467.136#200.84##[M+H]+ 466.13 [M+H-C6H10O5]+ 628.182	236219	313362	490256	161076	450667	372688	293152	0	259083	245682	102373	442826	453229	362434	171828	553749	357207	9827.11	915948	707026	3.26801e+06	682099	1.82108e+06	1.86381e+06	625578	1.34713e+06	1.09482e+06	887180	377072	852069	1.26088e+06	637890	471388	1.05075e+06	958732	442367	2.79587e+06	1.58843e+06	1.16283e+06	629254	1.21602e+06	896532	1.49374e+06	721645	3.82988e+06	532015
		C08600
	134.11	C14142	135.1169#774.987##[M+H]+ 134.11	1.47798e+06	1.60192e+06	1.46264e+06	1.62804e+06	1.81114e+06	1.88659e+06	2.11868e+06	1.28597e+06	1.77446e+06	1.88346e+06	1.15953e+06	1.86496e+06	1.78915e+06	1.58732e+06	1.563e+06	2.15391e+06	1.62231e+06	1.08794e+06	5.57907e+06	2.51355e+06	3.22105e+07	2.22793e+07	9.06559e+06	5.21704e+06	1.26896e+07	5.86377e+06	4.02263e+07	4.49598e+06	2.01039e+07	1.46033e+07	2.55414e+06	1.76221e+06	1.88343e+06	2.77328e+06	2.20447e+06	2.34137e+06	2.09772e+07	10008249	1.10675e+07	5.40202e+06	7.36558e+06	2.24749e+06	5.69051e+06	4.92461e+07	8.71302e+07	1.67938e+07
		C06575
		C18150
		C14583
		C14534
	188.034	C11514	189.0394#371.852##[M+2K-H]+ 112.115 [M+H]+ 188.034 [M+H-H20]+ 206.044	4.8638e+06	4.9267e+06	4.2044e+06	1.11737e+06	416863	3.82514e+06	5.10234e+06	94535.1	5.58886e+06	1.73805e+06	310345	1.19259e+06	526414	4.83983e+06	5.63182e+06	585952	538001	74779.2	814824	339386	197113	171307	293507	66586.1	2.36403e+06	900160	701630	1.79333e+06	368330	619448	63557.6	60396.2	195037	166125	57240.7	56480.9	186618	947866	1.5671e+06	1.8717e+06	693869	221210	1.68511e+06	1.33633e+06	2.72768e+06	2.08504e+06
		C11515
		C04002
		C16579
		C04225
	399.139	C11234	400.1462#373.145##[M+K]+ 361.183 [M+Na]+ 377.157 [M+H]+ 399.139	2.40139e+06	1.82659e+06	2.17076e+06	1.30386e+06	183719	1.94687e+06	2.93375e+06	5364.31	2.6875e+06	1.08205e+06	105366	1.1733e+06	645166	2.0168e+06	1.95425e+06	1.64165e+06	2.17705e+06	6728.3	544036	351319	504713	365466	1.28657e+06	273177	1.48656e+06	1.41267e+06	1.09251e+06	2008447	495640	1.2333e+06	1.10005e+06	393528	134567	1.3043e+06	455298	146210	333857	888600	505183	928217	589383	325046	1.50277e+06	915788	1.1534e+06	963839
		C11803
	170.108	C08395	171.1167#527.226##[M+H]+ 170.108	1.30682e+07	318423	180584	1.36165e+07	1.39965e+07	177957	217271	1.42557e+07	1.33711e+07	161302	1.368e+07	220888	146205	358087	190923	252417	1.15283e+07	1.20919e+07	1.08871e+07	1.12474e+07	1.12039e+07	1.14885e+07	234377	1.22881e+07	502257	653729	459274	720083	56895	290618	709485	452477	1.29988e+07	666978	120383	97811.7	298758	170709	1.10075e+07	1.0496e+07	170084	1.11877e+07	573521	183735	255716	72096.6
	374.158	C06071	397.1468#526.453#[753][M]+#[M+Na]+ 374.158	2.90688e+06	1.64129e+06	1.93713e+06	1.39624e+06	435893	3.4042e+06	2.98449e+06	126008	1.33496e+06	815369	425314	2.39936e+06	1.75826e+06	2.39972e+06	2.19011e+06	3.77268e+06	2.53709e+06	198932	2.2836e+06	1.14788e+06	2.30001e+06	1.29517e+06	2.62311e+06	1.64024e+06	1.72227e+06	2.56304e+06	1.38268e+06	2.19684e+06	2.95927e+06	4.55604e+06	6.51039e+06	3.21027e+06	760643	6.98681e+06	2.95013e+06	926915	1.84021e+06	3.9864e+06	2.62174e+06	3.53491e+06	1.8115e+06	2.0231e+06	606388	3.78329e+06	3.57572e+06	1.48182e+06
		C11648
		C06073
		C14992
		C14993
	348.177	C17638	371.1675#458.949#[694][M]+#[M+Na]+ 348.177	1.0071e+06	899268	1.79337e+06	1.259e+06	305215	3.36082e+06	7.58573e+06	30570.4	1.57312e+06	310476	256217	1.99061e+06	1.32069e+06	1.97296e+06	1.25783e+06	2.39953e+06	4.33796e+06	22352.9	1.18376e+07	5.94448e+06	1.81944e+07	2.36952e+07	1.76814e+07	5.64485e+06	1.04971e+07	9.70899e+06	1.04629e+08	1.72479e+07	2.17572e+07	3.61982e+07	3.23406e+07	5.4313e+06	2.48083e+06	1.2599e+07	6.47227e+06	996757	3.60698e+07	2.33389e+07	22747124	1.17991e+07	1.72647e+07	3.16205e+06	3.3104e+07	1.18344e+08	3.40757e+08	5.08641e+07
	152.083	C01014	175.0754#536.665##[M+Na]+ 152.083	1.54832e+06	1.02733e+06	711170	1.01047e+06	646039	880792	409409	690983	713925	731799	584404	326930	673604	261051	877505	332875	251667	572206	579943	577899	620802	591639	282638	633564	194119	695895	508073	250851	519559	512384	606736	290137	585108	438087	236254	593781	368298	445855	217885	454336	378947	635160	455007	331493	553918	403338
	505.197	C09330	360.1439#484.138#[660][M]+#[M+H-C6H10O4]+ 505.197	341345	5751.82	11107.5	19719.5	0	55056.8	2.70942e+06	0	49142.1	2187.34	39502.6	49136.1	2791.21	122490	10465.8	186074	331678	2076.29	2.76765e+07	2.29053e+06	2.62857e+06	697563	460445	145012	2.6351e+06	1.6773e+06	1.3741e+07	7.46675e+06	1.39643e+07	2.90767e+06	2.96479e+06	120107	19858.4	2.17369e+06	15350.5	26664.6	281137	1.52955e+06	1.65393e+07	3.73301e+07	1.42331e+06	444626	3.01474e+06	5.71929e+06	2.82788e+07	1.00017e+08
		C11815
	243.086	C00475	112.0509#226.301##[M+H-C5H8O4]+ 243.086	4.59968e+06	4.9612e+06	4.14801e+06	6.66095e+06	3.31292e+06	3.38628e+06	49117.7	630579	5.7495e+06	7.00144e+06	4.04405e+06	5.15444e+06	6.33277e+06	5.76728e+06	6.50615e+06	2.84603e+06	8.07448e+06	930590	1.07175e+06	2.50476e+06	1.05938e+06	1.08295e+06	3.9612e+06	3.1559e+06	7.29316e+06	1.12981e+07	4.78583e+06	4.54071e+06	2.79581e+06	1.11059e+07	3.11842e+06	6.31908e+06	3.09328e+06	1.06626e+07	1.08589e+07	282654	8.83179e+06	2.20014e+07	8.43154e+06	6.33164e+06	2.33347e+07	2.57907e+07	4.48025e+06	5.25906e+06	3.94417e+06	1.85396e+06
		C05711
		C02961
	496.304	C08834	497.3112#877.3685#[954][M]+#[M+H]+ 496.304	1.0221e+06	786809	790654	294960	402873	129190	556531	296683	1.18485e+06	3.67879e+06	917707	1.00837e+06	544316	17131.8	63597.2	540655	542052	191533	291402	1.06649e+06	711498	492752	2.20505e+06	1.94022e+06	7.60868e+06	6.2899e+06	1.40926e+06	2.14121e+06	671053	9.34571e+06	1.64366e+07	8.20274e+06	319762	4.16374e+06	7.15935e+06	2.74547e+06	2.50392e+06	9.08064e+06	2.81509e+06	5.57006e+06	4.54103e+06	2.9885e+06	1.76127e+07	3.46561e+06	1.58655e+07	4.75425e+06
		C16501
		C16500
	206.131	C02185	207.138#544.292#[223][M]+#[M+H]+ 206.131	4.6416e+06	7.04344e+06	7.05943e+06	5.59445e+06	905458	7.41536e+06	1.05624e+07	1.12322e+06	3.98088e+06	5.62437e+06	1.75728e+06	1.13744e+07	5.33906e+06	1.40914e+07	5.66512e+06	1.01175e+07	9.74256e+06	990238	1.12116e+07	4.53379e+06	6.87218e+06	8.34604e+06	1.43947e+07	7.95225e+06	1.35679e+07	1.65825e+07	5.69137e+06	7.88062e+06	7.21179e+06	1.59987e+07	2.81666e+07	8.74699e+06	2.9407e+06	2.69861e+07	1.18795e+07	3.8144e+06	1.33662e+07	17431773	7.21613e+06	1.30558e+07	1.27217e+07	2.14062e+07	5.0995e+06	1.63632e+07	8.77993e+06	1.37713e+07
		C01588
	356.109	C17759	195.0654#539.629##[M+H-C6H10O5]+ 356.109	1.82306e+08	1.81403e+08	1.79925e+08	1.79549e+08	1.78541e+08	1.74501e+08	1.6934e+08	1.70207e+08	589558	1.61887e+08	1.59459e+08	1.54573e+08	1.50017e+08	1.43483e+08	1.4155e+08	1.43916e+08	1.40719e+08	1.42955e+08	1.49025e+06	1.3057e+08	568265	1.33179e+08	130845752	1.32257e+08	510015	377556	2.27798e+06	1.70737e+06	672070	1.02511e+06	2.24893e+06	1.24826e+08	1.2236e+08	1.1526e+06	1.42697e+06	1.1465e+08	9.91396e+07	4.5321e+06	2.26613e+06	867438	219128	9.59389e+07	713352	2.27988e+06	8.00389e+06	5.0473e+06
		C09782
	406.149	C09784	429.1368#540.237##[M+Na]+ 406.149	12152.6	2527.2	2569.54	0	6972.81	0	0	0	0	5852.15	0	0	0	3031.8	0	323574	146751	5183.68	48749	26021.5	65058.8	4998.12	318934	174835	0	3300.03	6797.95	3109.93	32423.4	49590.4	989937	799169	4800.47	3.11017e+06	2.44905e+06	246976	976045	2.60465e+06	1.40102e+06	6.17145e+06	4.40293e+06	2.04304e+06	0	436903	257921	929439
		C17000
		C11659
	153.079	C03758	200.0918#473.015#[199][M]+#[M+H+HCOOH]+ 153.079 [M+H]+ 199.084	3.46185e+06	3.06375e+06	3.94681e+06	2.26667e+06	590670	3.15721e+06	5.09997e+06	220349	3.44762e+06	3.25799e+06	939468	2.28287e+06	2.02869e+06	5.75971e+06	3.92348e+06	4.47481e+06	3.81359e+06	303083	1.95598e+06	1.48224e+06	1.99609e+06	1.67009e+06	4.50924e+06	2.14745e+06	4.2583e+06	4.02807e+06	3.87083e+06	2.65667e+06	3.65251e+06	4.63865e+06	4.10569e+06	2.00084e+06	536099	4.61415e+06	1.83846e+06	759912	1.80665e+06	3.68879e+06	3.77735e+06	5.97879e+06	2.99457e+06	2.57236e+06	3.56255e+06	2.55067e+06	5.73943e+06	4.3771e+06
		C04227
		C16666
	418.164	C10889	401.1594#750.35#[764][M]+#[M+H-H20]+ 418.164	347584	1.90249e+06	1.64364e+06	2.99922e+06	104991	512289	1.63186e+06	295003	612189	2.47827e+06	528582	3.74841e+06	612656	628999	346601	3.78784e+06	4.15905e+06	5858.9	2.53873e+06	1.59817e+06	1.67018e+06	841620	2.5784e+06	709002	1.0029e+07	9.88436e+06	4.66758e+06	1.21628e+06	3.54455e+06	9.21886e+06	2.81873e+06	975476	112803	2.5492e+06	3.01889e+06	161591	245382	2.86765e+06	3.51199e+06	1.51738e+06	1.49735e+06	1.2544e+06	2.96881e+06	2.63532e+06	2.35636e+07	641747
		C09493
		C09435
	556.215	C11667	309.0806#673.248#[530][M]2+#[M+2K]2+ 540.241 [M+Na+K]2+ 556.215	791468	309197	634420	285342	97919.2	405696	1.08169e+06	3707.62	488831	197891	334694	929190	349871	618201	520699	456216	554178	12742.1	661513	412821	947414	433515	637819	201841	342998	354962	307563	1.3952e+06	640260	540784	998126	155801	93416.8	553352	441254	111053	421248	824148	617772	933874	323386	270062	228424	455343	293935	269302
		C11666
	424.199	C06843	463.1575#485.394#[892][M]+#[M+K]+ 424.199	3.33998e+06	3.24786e+06	4.81231e+06	2.59564e+06	679444	4.06082e+06	5.00439e+06	159425	3.43297e+06	2.30965e+06	869620	3.91154e+06	2.37625e+06	4.60692e+06	3.67482e+06	6.13133e+06	6.6897e+06	182757	3.43099e+06	2.72298e+06	4.64802e+06	3.36601e+06	1.01324e+07	3.1442e+06	1.44948e+07	1.36451e+07	1.44832e+07	8.2545e+06	5.40134e+06	1.29134e+07	1.18454e+07	6.21503e+06	1.21526e+06	1.25954e+07	4.56048e+06	1.67826e+06	3.09699e+06	1.04082e+07	6.81131e+06	1.0421e+07	7.27134e+06	5.0663e+06	1.70533e+07	1.44299e+07	2.13152e+07	5.07874e+06
		C06844
		C06845
	208.058	C02147	231.0475#218.659#[305][M]+#[M+Na]+ 208.058	1.27608e+08	8.31875e+07	120982959	8.64252e+07	8.63534e+07	2.10098e+08	1.12093e+08	3.4901e+07	2.06172e+08	9.68426e+07	6.76539e+07	1.10797e+08	7.06532e+07	1.15571e+08	1.04107e+08	8.13757e+07	6.63198e+07	1.42094e+07	7.43257e+07	7.36532e+07	9.68474e+07	6.51887e+07	7.78379e+07	6.46336e+07	9.40236e+07	7.41685e+07	1.44694e+08	2.479e+08	6.94771e+07	5.67671e+07	8.11057e+07	5.50884e+07	3.54934e+07	5.85327e+07	6.02518e+07	7.07822e+07	4.85847e+07	6.6524e+07	7.25147e+07	1.05133e+08	1.20288e+08	5.68058e+07	1.65075e+08	4.57975e+07	145673826	5.62751e+07
		C02148
	160.052	C07726	161.0597#479.287#[112][M]+#[M+H]+ 160.052	921689	760527	2.21444e+06	700625	948245	865339	857911	891822	604774	586227	830545	814374	786298	850753	676496	1.51068e+06	1.55558e+06	798535	4.16934e+06	1.88668e+06	2.13596e+06	1.44843e+06	3.18455e+06	1.5157e+06	995615	1.04881e+06	1.70729e+06	2.16243e+06	1.57094e+06	2.65124e+06	2.66183e+06	1.6017e+06	556698	4.36712e+06	2.22341e+06	743484	1.9121e+06	3.52315e+06	3.94105e+06	5.69022e+06	3.02358e+06	2.27303e+06	598161	1.69464e+06	3.79854e+06	2.00791e+06
		C03012
		C07719
		C16213
		C14785
	372.139	C01533	395.1312#479.465#[750][M]+#[M+Na]+ 372.139	5.68087e+06	3.68719e+06	7.46001e+06	4.15687e+06	1.25076e+06	5.72514e+06	7.129e+06	476953	3.15989e+06	2.97333e+06	802099	5.48652e+06	3.08738e+06	6.14126e+06	4.17792e+06	1.68411e+07	2.16972e+07	386618	5.57396e+07	2.30141e+07	3.06078e+07	1.68007e+07	5.52406e+07	1.80757e+07	1.46866e+07	1.83997e+07	1.14491e+07	9.54665e+06	2.28633e+07	34178028	5.20084e+07	2.29779e+07	2.71905e+06	79420000	3.40254e+07	5.90835e+06	2.69504e+07	5.68486e+07	5.78829e+07	8.92595e+07	4.61209e+07	3.03345e+07	5.40513e+06	3.19187e+07	3.60452e+07	3.84175e+07
	424.192	C18053	447.1837#515.128#[857][M]+#[M+Na]+ 424.192	104515	285078	463077	394667	102297	277252	1.12652e+06	62616	631038	237094	8691.31	1.24981e+06	239847	611088	121383	1.45868e+06	1.22834e+06	0	7.39689e+06	682081	1.42111e+06	1.49954e+06	2.30221e+06	1.51908e+06	7.60329e+06	6.59138e+06	5.50582e+06	2.24073e+06	5.49994e+06	1.72003e+07	5.30429e+06	1.68199e+06	148387	3.55476e+06	810834	652427	1.8831e+06	2.76808e+06	1.51225e+06	4.98121e+06	1.41654e+06	2.08473e+06	1.08463e+06	2.10934e+07	1.20759e+07	1.82295e+07
		C15209
		C15161
	134.073	C01710	135.0805#765.935##[M+H]+ 134.073	3.07779e+06	3.09286e+06	3.2765e+06	2.9668e+06	3.57439e+06	3.33064e+06	3.11198e+06	3.46737e+06	4.12407e+06	3.07091e+06	2.89221e+06	3.15171e+06	3.07614e+06	3.07259e+06	3.34421e+06	3.28261e+06	3.46011e+06	3.02702e+06	3.67046e+06	2.96177e+06	3.66542e+06	2.9331e+06	3.15855e+06	3.20486e+06	3.01426e+06	2.89079e+06	3.3814e+06	3.26094e+06	2.84304e+06	3.02327e+06	3.16043e+06	3.24271e+06	3.13988e+06	3.31849e+06	2.00019e+06	3.43897e+06	3.57859e+06	3.3734e+06	3.44709e+06	2.80967e+06	3.53032e+06	3.0858e+06	3.10209e+06	3.04567e+06	3.71421e+06	3.00241e+06
		C02394
		C15512
		C16930
	388.088	C08539	427.0548#436.879#[818][M]+#[M+K]+ 388.088 [M+Na]+ 404.069	3.50838e+06	1.94691e+06	3.45469e+06	1.50495e+06	602168	4.10214e+06	2.95343e+06	299158	3.00184e+06	1.58372e+06	1.15165e+06	4.28498e+06	3.05749e+06	4.09929e+06	3.15392e+06	3.18153e+06	3.61516e+06	395555	2.54162e+06	2.0564e+06	3.69332e+06	3.16713e+06	5.87063e+06	3.13816e+06	1.80427e+06	1.64016e+06	1.90355e+06	2.44103e+06	2.00078e+06	2.87844e+06	4.02655e+06	2.20084e+06	939514	3.04394e+06	2.69729e+06	1.74683e+06	2.31432e+06	2.96898e+06	2.60411e+06	2.22711e+06	3.28226e+06	1.90465e+06	2.18871e+06	1.43043e+06	2.00203e+06	1.40859e+06
		C17753
	392.136	C11173	415.1211#438.234##[M+Na]+ 392.136	2.08788e+06	1.08831e+06	1.57668e+06	581050	240728	2.17852e+06	1.92197e+06	25725.2	3.13539e+06	609687	258485	558038	556370	1.55543e+06	1.69071e+06	1.58019e+06	2.93987e+06	27072.1	1.80347e+06	1.33437e+06	1.47541e+06	1.11616e+06	3.53783e+06	999499	1.63455e+06	2.20636e+06	1.33098e+06	2.8094e+06	995161	1.91428e+06	4.09249e+06	1.50558e+06	656970	2.24605e+06	2.77704e+06	413627	978029	2.96193e+06	2.62964e+06	3.37675e+06	1.74551e+06	1.25553e+06	3.03529e+06	2.21407e+06	2.89155e+06	3.38566e+06
	149.051	C00073	150.055#379.977#[89][M]+#[M+H]+ 149.051 [M+H-CO2]+ 193.029	2.57766e+06	2.14678e+06	2.74569e+06	2.16852e+06	789307	3.27221e+06	3.58155e+06	361682	2.96679e+06	1.96923e+06	994236	3.24946e+06	3.10715e+06	4.75924e+06	3.85666e+06	1.02182e+07	1.23705e+07	523251	2.75389e+06	3.02185e+06	3.34701e+06	3.307e+06	5.92099e+06	3.22259e+06	8.20838e+06	8.87382e+06	7.21943e+06	1.02387e+07	5.08826e+06	7.10779e+06	6.82133e+06	9.56182e+06	2.10586e+06	2.5884e+07	1.12258e+07	4.23709e+06	4.9736e+06	1.33633e+07	7.23863e+06	1.01343e+07	1.03233e+07	1.30096e+07	5.21817e+06	3.76244e+06	6.32687e+06	4.66327e+06
		C00855
		C07418
		C01733
		C07419
	202.074	C06732	203.0816#379.789##[M+H]+ 202.074	4.03406e+06	2.60268e+06	5.71488e+06	2.09921e+06	596331	6.10214e+06	3.77653e+06	184658	5.28354e+06	2.24295e+06	754955	3.13776e+06	1.34638e+06	3.98419e+06	3.05875e+06	3.49394e+06	4.3813e+06	233116	1.5948e+06	1.31491e+06	2.12474e+06	1.86744e+06	4.87307e+06	2.01507e+06	4.62645e+06	4.80381e+06	5.65404e+06	5.45016e+06	2.59484e+06	4.80454e+06	4.54629e+06	1.60764e+06	485448	3.41416e+06	3.25419e+06	1.09385e+06	2.10109e+06	2.2438e+06	2.63021e+06	6.30973e+06	2.58244e+06	2.69589e+06	3.4656e+06	2.28826e+06	3.41709e+06	2.80484e+06
		C10744
	306.15	C09587	279.1203#550.038#[439][M]+#[M+H-C2H4]+ 306.15	141077	1.99223e+06	414670	1.9286e+06	1.95633e+06	182396	2.04433e+06	2.05511e+06	101308	1.92312e+06	1.93091e+06	1.94951e+06	321102	1.8581e+06	1.88938e+06	631203	1.05208e+06	1.88867e+06	1.77189e+06	486454	622510	833873	1.12823e+06	350861	780390	1.0429e+06	1.81699e+06	2.09099e+06	1.65541e+06	2.51991e+06	908063	303753	692181	2.11797e+06	1.0391e+06	127580	417651	5.30609e+06	3.06805e+06	1.8724e+06	2.15834e+06	1.32263e+06	1.51279e+06	3.25624e+06	2.94871e+06	6.9926e+06
		C09455
		C09522
		C09431
		C09374
		C09557
		C09603
		C09494
		C09602
		C09487
		C09497
		C09299
		C09536
		C09499
	342.097	C10433	365.0907#675.4115##[M+Na]+ 342.097	267786	189506	326956	252081	16722.2	560761	436286	6341.03	97995.7	110246	44058.7	694361	328245	490813	272072	402870	515297	52156.9	297318	184492	488314	265362	1.33477e+06	1.02369e+06	266190	250012	121768	339654	549689	804145	1.1635e+06	861151	217317	432407	242335	149679	534414	1.17944e+06	781847	217869	1.14337e+06	304473	54282.1	215577	421927	525528
		C10431
	180.065	C13747	203.0526#259.7365##[M+K]+ 164.091 [M+Na]+ 180.065	8.52122e+06	5.39453e+06	9.02984e+06	1.15115e+08	3.78024e+06	8.02493e+06	7.00236e+06	3.64078e+07	4.77471e+06	7.32411e+07	1.76528e+07	1.52853e+07	1.51692e+07	9.8786e+06	7.35522e+06	2.6638e+07	1.15293e+07	5.25802e+07	7.78501e+07	2.12109e+08	2.47907e+08	8.22337e+07	4.35923e+07	1.43308e+08	9.94518e+06	1.6151e+07	4.89899e+07	8.30506e+07	5.22989e+07	1.57177e+07	5.35933e+07	1.74022e+08	1.77574e+08	3.70809e+07	5.36026e+07	1.51745e+07	1.62608e+08	6.8416e+07	7.86776e+07	5.30509e+07	9.37109e+07	2.55644e+07	1.22074e+07	3.9859e+07	5.4003e+07	6.62998e+07
		C07130
		C07480
		C07131
	596.056	C15641	141.0183#257.882##[M+3H-C6H8O6]3+ 596.056	3.99907e+06	3.22978e+06	3.39392e+06	2.92324e+06	1.90977e+06	3.82851e+06	5.51359e+06	1.61356e+06	6.08297e+06	3.08951e+06	1.40777e+06	4.12074e+06	2.97615e+06	3.88158e+06	4.60841e+06	3.42138e+06	5.12595e+06	1.64746e+06	2.07182e+06	1.98835e+06	2.35696e+06	2.18492e+06	3.32607e+06	2.50238e+06	2.53905e+06	3.8303e+06	6.56925e+06	4.13036e+06	2.11852e+06	3.26593e+06	3.95846e+06	2.61843e+06	1.78158e+06	4.28697e+06	3.05575e+06	1.39114e+06	2.62393e+06	4.49012e+06	4.12713e+06	3.7585e+06	4.05776e+06	3.02498e+06	2.33312e+06	6.47957e+06	3.00901e+06	4.61483e+06
	172.089	C16928	219.1016#590.743##[M+H+HCOOH]+ 172.089	457646	1.28285e+06	1.93305e+06	1.17744e+06	606238	2.87707e+06	5.058e+06	222205	2.52953e+06	838259	361150	1.38849e+06	1.34954e+06	1.2626e+06	1.64509e+06	2.10314e+06	2.26937e+06	183834	3.96845e+06	1.72255e+06	1.83144e+06	1.12553e+06	2.82561e+06	1.35141e+06	2.89057e+06	2.79945e+06	2.03442e+06	5.15614e+06	1.65878e+06	2.77546e+06	7.82737e+06	1.0955e+06	552930	4.94228e+06	2.56144e+06	433904	974941	4.66965e+06	3.12359e+06	4.2769e+06	1.84943e+06	806191	795174	3.82263e+06	6.48357e+06	2.45684e+06
	324.107	C04333	325.1127#238.654##[M+H]+ 324.107	107901	88661.5	164772	94431.3	30675.3	211906	106650	0	96069.6	100168	2562.15	140749	190654	203280	69628	918997	704162	13354.6	1.16136e+06	1.0965e+06	2.67821e+06	1.10115e+06	2.68505e+06	3.86607e+07	568484	1.30315e+06	669263	324035	1.98698e+06	2.86724e+06	3.82108e+06	2.55442e+06	567159	3.34357e+06	1.52266e+06	754680	1.71327e+06	4.8789e+06	4.70552e+07	2.73774e+07	3.41308e+07	42053987	530035	635783	325466	2.6509e+06
		C04420
	332.111	C02087	355.0998#409.8545#[648][M]+#[M+Na]+ 332.111	9.32772e+06	5.89992e+06	1.04796e+07	3.46184e+06	1.01843e+06	1.72148e+07	2.33932e+07	185921	1.2582e+07	3.71895e+06	1.95372e+06	8.86066e+06	4.2184e+06	7.05861e+06	6.49933e+06	8.21718e+06	8.78837e+06	553362	1.38533e+07	4.39743e+06	9.10516e+06	7.18191e+06	1.19624e+07	5.72836e+06	2.94294e+07	2.51094e+07	2.37345e+07	7.46028e+07	1.51075e+07	3.72446e+07	1.80729e+07	6.95085e+06	2.66225e+06	1.18829e+07	9.31117e+06	3.2643e+06	6.38232e+06	1.13587e+07	5.9488e+06	1.21691e+07	6.78062e+06	6.28492e+06	4.88301e+07	3.64477e+07	4.67047e+07	2.46892e+07
	386.173	C10561	409.1621#879.32#[784][M]+#[M+Na]+ 386.173	4.53847e+07	4.33458e+07	4.35392e+07	2.02441e+07	5.95382e+06	2.8056e+07	3.78681e+07	2.99976e+06	1.55248e+07	3.65975e+07	3.62546e+06	6.46691e+06	2.13706e+07	2.72471e+07	4.54979e+07	2.0265e+07	4.3637e+07	2.42915e+06	1.53159e+07	2.2665e+07	123360951	1.52283e+07	3.49329e+07	1.47756e+07	3.20677e+07	2.93749e+07	1.92262e+07	1.86747e+07	8.81999e+06	2.0843e+07	1.35496e+07	9.73745e+06	7.02517e+06	3.01262e+07	2.95812e+07	5.7537e+06	2.05427e+07	3.3455e+07	2.04752e+07	2.45348e+07	6.181e+07	112195621	3.03819e+07	1.8135e+07	1.78146e+07	2.86245e+07
		C10547
	320.163	C14750	359.1311#652.2305##[M+K]+ 320.163 [M+Na]+ 336.142	39959.2	8250.02	18695.8	6655.45	0	13210	114978	0	29612.4	101998	0	30855.3	5462.89	26228.8	64697.6	61846.1	1.44051e+06	2131.25	2.96045e+06	681682	1.59239e+06	329098	1.89953e+06	210426	1.1536e+06	1.5481e+06	2.27016e+06	4.09854e+06	9.35105e+06	2.47633e+06	122300	11981.8	0	2.2011e+07	276247	0	425936	2.60946e+06	2.12966e+06	3.29948e+06	1.12268e+06	230701	1.71593e+06	2.2073e+06	4.1794e+06	4.34333e+07
		C14754
		C14751
	336.142	C02590	359.1311#652.2305##[M+K]+ 320.163 [M+Na]+ 336.142	39959.2	8250.02	18695.8	6655.45	0	13210	114978	0	29612.4	101998	0	30855.3	5462.89	26228.8	64697.6	61846.1	1.44051e+06	2131.25	2.96045e+06	681682	1.59239e+06	329098	1.89953e+06	210426	1.1536e+06	1.5481e+06	2.27016e+06	4.09854e+06	9.35105e+06	2.47633e+06	122300	11981.8	0	2.2011e+07	276247	0	425936	2.60946e+06	2.12966e+06	3.29948e+06	1.12268e+06	230701	1.71593e+06	2.2073e+06	4.1794e+06	4.34333e+07
	146.036	C05851	147.0441#443.825#[83][M]+#[M+H]+ 146.036	9.87317e+06	6.26205e+06	8.40334e+06	3.52147e+06	3.07105e+06	1.31977e+07	7.22204e+06	1.2597e+06	1.33694e+07	3.90705e+06	2.36384e+06	7.21655e+06	5.49292e+06	8.77431e+06	1.01674e+07	8.27156e+06	1.00422e+07	1.23051e+06	4.80843e+06	5.02066e+06	6.71619e+06	4.92746e+06	1.00408e+07	5.03881e+06	5.39343e+06	5.12508e+06	5.57441e+06	9.76856e+06	4.80227e+06	9.81423e+06	9.26514e+06	5.52856e+06	3.14856e+06	7.79156e+06	9.38253e+06	2.88527e+06	4.9353e+06	9.18979e+06	9.96468e+06	7.16467e+06	8.76378e+06	5.60757e+06	6.8925e+06	5.25747e+06	7.96382e+06	4.78665e+06
	223.047	C05645	224.0574#443.823##[M+H]+ 223.047	9.01759e+06	5.43963e+06	7.69857e+06	3.13169e+06	3.09035e+06	1.22222e+07	6.65842e+06	602570	1.17624e+07	3.65924e+06	2.13539e+06	7.20826e+06	5.71991e+06	7.88291e+06	9.12103e+06	7.73985e+06	9.06929e+06	751771	4.75807e+06	4.83949e+06	6.71663e+06	4.93231e+06	8.68582e+06	4.79872e+06	4.5055e+06	4.18061e+06	5.10013e+06	8.12117e+06	4.23562e+06	7.52619e+06	8.1157e+06	5.43093e+06	3.21377e+06	6.36411e+06	9.59712e+06	2.83803e+06	5.15701e+06	8.21511e+06	8.93522e+06	5.79223e+06	8.13136e+06	5.45736e+06	5.94723e+06	4.25115e+06	6.0883e+06	3.61084e+06
		C03147
		C01249
		C05652
	226.169	C04277	227.1754#443.0645#[292][M]+#[M+H]+ 226.169	1.25521e+07	1.66783e+07	2.69864e+07	1.11191e+07	4.14202e+06	1.65168e+07	7.72045e+07	6.71154e+06	7.6345e+07	4.80008e+07	3.35908e+07	5.54553e+07	6.34372e+06	1.30791e+07	9.44206e+06	1.85826e+07	3.12247e+07	1.43238e+06	5.0026e+07	8.20325e+07	9.50634e+07	3.92461e+07	125628572	5.08385e+07	1.13382e+08	67478904	7.90029e+07	6.87327e+07	4.13003e+07	6.91474e+07	2.14671e+07	8.976e+06	1.11603e+07	1.69402e+07	8.04129e+06	4.01374e+06	7.60279e+07	6.01961e+07	6.78324e+07	9.35231e+07	1.03816e+08	7.13415e+07	1.14131e+08	5.31581e+07	6.46859e+07	1.02028e+08
	338.117	C17742	361.1104#441.853##[M+K]+ 322.145 [M+Na]+ 338.117 [M+H]+ 360.102	4.68953e+06	7.96247e+06	8.00042e+06	6.07311e+06	413960	6.49003e+06	1.23607e+07	848408	2.51479e+06	5.62927e+06	1.61816e+06	7.69391e+06	4.6875e+06	1.04477e+07	7.44949e+06	1.09523e+07	2.0973e+07	689163	7.85359e+06	5.72166e+06	7.08846e+06	6.32436e+06	1.63236e+07	5.95407e+06	6.25765e+06	9.12504e+06	4.16778e+06	9.98015e+06	5.6094e+06	1.19448e+07	1.80208e+07	5.92948e+06	927886	1.16912e+07	4.46573e+06	2.95788e+06	5.74504e+06	1.23261e+07	6.87547e+06	1.4824e+07	8.27433e+06	6.23061e+06	1.99745e+06	5.34169e+06	5.08308e+06	8.61174e+06
		C10422
		C15511
		C01701
		C10360
		C10542
		C11576
		C10049
		C11581
	372.183	C05552	373.1832#443.1205#[701][M]+#[M+H]+ 372.183	2.31149e+06	885452	2.62506e+06	956135	310697	3.28617e+06	4.28135e+06	10958.4	1.36066e+06	254153	266136	1.95163e+06	968044	1.5892e+06	1.37134e+06	2.88009e+06	4.19097e+06	14769.3	4.56244e+06	2.62654e+06	5.90398e+06	1.59065e+06	2.65741e+06	2.29413e+06	2.16067e+06	6.25641e+06	8.92573e+06	2.84212e+07	2.58381e+06	6.13351e+06	2.5458e+07	4.09335e+06	1.85013e+06	8.23379e+06	6.35385e+06	757459	2.58244e+06	1.41547e+07	4.4926e+06	1.00435e+07	1.58894e+07	1.64655e+06	1.00126e+07	1.15985e+07	1.0288e+08	6.98244e+06
	262.122	C09552	263.1277#685.967##[M+H]+ 262.122	261986	776939	598879	395099	361789	2.15372e+06	1.51506e+06	399957	431730	492067	408666	2.04158e+06	1.70412e+06	2.99617e+06	1.20989e+06	5.51683e+06	7.41375e+06	248507	1.02088e+06	1.82977e+06	1.63602e+06	2.22703e+06	3.76813e+06	1.94888e+06	1.15695e+06	859443	1.32427e+06	692874	2.75023e+06	7.91397e+06	8.2852e+06	4.70615e+06	2.59721e+06	3.46664e+06	3.51468e+06	2.13949e+06	1.6486e+06	2.88386e+06	1.79136e+06	3.22192e+06	2.33756e+06	1.89033e+06	317090	989041	1.00741e+06	1.77797e+06
		C09701
		C09508
		C09344
		C09450
		C09473
		C09523
		C09396
		C09504
		C09472
	392.183	C09586	247.1328#679.315##[M+H-C6H10O4]+ 392.183	43209.2	55449.1	30596.7	33110.9	21241.1	73324.1	88407.5	31905	27504.9	46041	50498.8	142719	47515.7	120537	30708.9	368847	322922	42156.5	200346	137379	270690	186282	461247	278181	80458	134297	58597	595693	366005	1.74544e+06	1.77293e+06	529701	123207	1.14105e+06	1.45799e+06	186797	638440	1.20656e+06	966197	1.33165e+06	843345	904903	18036.8	366468	308791	490062
		C17054
	346.178	C11861	385.1468#474.595#[725][M]+#[M+K]+ 346.178	199288	243755	243210	69456.5	59150.1	513501	365788	7114.88	242617	58694.5	64893.5	486204	82264	211719	313892	521071	568394	0	1.49497e+06	736978	3.7964e+06	3.3887e+06	1.69754e+06	1.78537e+06	1.43611e+06	1.35237e+06	1.37524e+07	1.25309e+06	3.97017e+06	7.96393e+06	1.97812e+06	1.03741e+06	74951.8	1.78055e+06	1.1425e+06	91769.5	1.36321e+07	9.97921e+06	3.74975e+06	2.76744e+06	5.81912e+06	2.20614e+06	1.86122e+06	1.99976e+07	5.24834e+07	4.44786e+06
		C12308
		C14161
		C09518
		C09509
	198.031	C16550	157.0208#289.001##[M+H-COCH2]+ 198.031	3.14546e+07	2.26374e+07	3.93178e+07	2.29648e+07	2.43672e+07	4.10216e+07	4.15788e+07	3.30053e+07	4.30674e+07	2.969e+07	3.59765e+07	2.72996e+07	2.55059e+07	3.43467e+07	3.93932e+07	1.6352e+07	2.71876e+07	1.93295e+07	1.883e+07	2.16159e+07	1.46069e+07	1.9058e+07	1.91973e+07	1.46075e+07	3.1037e+07	3.08388e+07	1.68626e+07	3.17513e+07	8.73857e+06	2.6216e+07	2.94662e+07	1.93973e+07	2.56515e+07	2.20643e+07	1.25317e+07	7.49389e+06	1.63143e+07	1.43765e+07	1.43719e+07	1.33106e+07	9.57876e+06	3.07718e+07	1.56159e+07	2.78193e+07	2.71621e+07	2.4664e+07
		C16555
	180.116	C03929	163.1117#551.4345##[M+H]+ 162.106 [M+H-H20]+ 180.116	1.80823e+06	1.37821e+06	3.37213e+06	1.93503e+06	1.91635e+06	1.58285e+06	5.98388e+06	2.09327e+06	1.64762e+06	1.95477e+06	1.22807e+06	1.44329e+06	2.52982e+06	1.89042e+06	1.47608e+06	3.73325e+06	3.6325e+06	1.4408e+06	3.01156e+06	1.4491e+06	3.451e+06	1.19699e+06	1.2641e+06	1.72355e+06	6.29978e+06	5.39387e+06	2.3749e+06	2.10169e+06	2.52473e+06	3.48178e+06	2.29164e+06	1.73985e+06	1.7473e+06	4.98644e+06	1.77995e+06	1.57667e+06	1.16408e+06	4.69354e+06	3.29985e+06	2.01247e+06	1.46579e+06	1.57197e+06	1.7578e+06	5.66432e+06	4.22418e+06	4.5888e+06
	187.049	C01215	210.0373#331.921##[M+Na]+ 187.049	3.04362e+06	1.67122e+06	1.0774e+06	909277	112320	1.85566e+06	3.06354e+06	705155	1.7886e+06	662764	116775	999774	1.10644e+06	1.95376e+06	2.01944e+06	1.58263e+06	2.62468e+06	667182	971745	549237	549576	709728	1.28528e+06	674038	1.67711e+06	2.58831e+06	1.16915e+06	2.98854e+06	643273	2.29948e+06	1.94857e+06	840999	244055	2.04517e+06	633064	138078	448504	2.55582e+06	1.49179e+06	2.01259e+06	827890	651031	1.74032e+06	2.33076e+06	2.88245e+06	1.8682e+06
	331.135	C05349	370.0991#379.463##[M+K]+ 331.135	107382	103940	128354	12775.9	0	161741	145705	0	110255	22900.9	0	50162.1	452936	134384	194044	1.3767e+07	4.13799e+07	189485	68720.9	289439	477947	555304	1.98503e+06	1.9924e+06	1.31022e+06	1.24903e+06	516082	189559	1.93337e+06	9.5632e+06	7.02153e+07	2.27304e+07	971281	4.30024e+06	4.09064e+07	8.12571e+06	1.73111e+06	1.59092e+06	2.80309e+06	3.67605e+06	1.4455e+06	1.45961e+06	51313.5	145557	81855.4	20729.8
	342.148	C18164	365.145#388.378##[M+Na]+ 342.148	1.32004e+06	1.20337e+06	1.60979e+06	931603	373750	1.95402e+06	1.67806e+06	101363	2.03696e+06	1.1431e+06	300972	1.44174e+06	815898	2.05179e+06	1.35654e+06	900889	1.71024e+06	6.96653e+06	245817	386582	568015	530786	1.16993e+06	500333	668098	440442	1.05432e+06	835126	573856	1.37506e+06	1.01655e+06	386849	219382	659441	527356	3.01314e+07	383193	527700	487229	713984	536445	431362	443019	331494	730535	327158
		C05229
	430.145	C09971	453.1368#611.136##[M+Na]+ 430.145	799754	696733	775861	544107	230420	932660	803310	3320.45	969973	395021	0	428328	289981	573049	844755	602953	655621	0	266892	243580	187951	192882	409736	200779	370780	459758	459141	468121	373364	429655	597452	391123	218829	838976	461772	69714	173512	580204	660290	558128	418927	312396	117635	356278	810055	677908
	226.084	C09780	199.0602#383.756##[M+H-C2H4]+ 226.084	236339	263388	273249	238751	220132	236177	251313	247978	222847	239056	223635	212318	234793	222686	205255	440479	1.26171e+06	155900	369658	500582	807790	488218	1.64587e+06	628691	534713	456723	444174	562134	219067	351632	2.58566e+06	1.12316e+06	657646	1.9399e+06	2.07175e+06	537130	967380	848578	1.23166e+06	1.07056e+06	1.31465e+06	897642	737328	1.05281e+06	1.18767e+06	590515
	157.075	C17361	158.0812#386.2685##[M+H]+ 157.075 [M+H-C6H10O5]+ 319.124	4.44778e+06	4.4325e+06	4.33078e+06	4.41832e+06	4.48059e+06	4.33633e+06	4.23037e+06	4.4194e+06	4.19761e+06	4.16821e+06	4.26212e+06	3.92375e+06	4.00703e+06	3.88997e+06	3.69121e+06	606595	606103	3.75536e+06	301267	3.48078e+06	389486	3.7343e+06	608708	296194	510919	519706	3.03116e+06	912633	450955	804367	2.27509e+06	767631	317605	2.09081e+07	3.80564e+06	3.56733e+06	264970	4.06997e+06	4.07844e+06	3.00025e+06	2.02669e+06	597441	584521	1.16754e+06	1.24565e+06	1.17183e+06
		C17724
		C07411
	159.09	C03087	316.0743#387.175##[M+Na+CF3COOH]+ 159.09	387301	82434	117072	42715.2	0	174904	423760	0	96342.6	39237	0	89165.9	113696	147588	183159	260618	228130	0	1.49194e+06	503866	55231.7	283930	75024.1	175075	348421	333744	647117	436785	574038	275427	766767	124255	93548.4	786959	218908	83484.1	239851	911326	1.394e+06	137208	377294	322123	111063	678221	169300	265868
		C10850
		C10151
		C08269
	160.121	C02729	251.0857#724.813##[M+Na+NaCOOH]+ 160.121	235752	496671	508054	309267	47560.8	234021	461997	24315.4	77613	173412	16859.5	369801	231554	361077	250731	1.80339e+06	1.23628e+06	19308.3	408739	791208	1.28104e+06	774528	2.61749e+06	1.01721e+06	316613	363578	115571	145274	835573	1.0158e+06	3.70793e+06	2.44151e+06	141412	3.70348e+06	2.99417e+06	605016	3.58629e+06	5.97999e+06	4.36492e+06	8.74698e+06	4.72647e+06	4.73948e+06	45359.6	716204	613561	751127
		C02728
	480.218	C15552	503.2102#569.047#[966][M]+#[M+Na]+ 480.218	0	80167.4	58336.5	34043.2	0	21705.4	205800	0	16298.9	14571.3	3135.84	49444.6	10367.4	159663	97016.2	1.22961e+06	918089	0	189580	152357	669395	209208	2.21685e+06	672046	313279	502882	156811	231420	438571	995104	8.73628e+06	3.54428e+06	44175.9	1.39298e+07	4.78837e+06	583978	2.6272e+06	5.60703e+06	1.54909e+06	3.36303e+06	5.42433e+06	1.81848e+06	137952	777435	991988	610312
	287.152	C08526	343.1298#561.695#[611][M]+#[M+K+NH3]+ 287.152	45279.7	66487.6	92840.8	34676.9	94802.2	129747	64645.8	139900	92384.2	62426.5	103363	112616	67254.3	77019.5	77499.3	1.31509e+06	2.04731e+06	57915.6	1.33664e+06	667369	831964	646883	1.58692e+06	547435	3.4154e+07	2.17455e+07	3.46993e+07	2.97314e+07	9.04717e+06	2.81746e+07	377210	1.10504e+06	103534	3.82529e+06	863857	435472	645508	2.2648e+06	1.44532e+06	2.20824e+06	2.4552e+06	4.59255e+06	3.05898e+07	1.17963e+07	1.99835e+07	1.31248e+07
		C07239
		C11782
		C12195
		C09223
	299.1	C16352	322.0896#400.242#[561][M]+#[M+Na]+ 299.1	840748	903227	1.54573e+06	1.4215e+06	261362	1.15746e+06	1.51682e+06	337436	816118	749085	287825	2.15324e+06	635106	1.18853e+06	837308	716959	807326	216727	1.00996e+07	4.74877e+06	5.88725e+06	4.36951e+06	7.83819e+06	2.69269e+06	2.05119e+06	940981	3.24826e+06	187084	8.43414e+06	5.73129e+06	3.27849e+06	1.80913e+06	416099	6.46536e+06	4.25515e+06	969861	4.64951e+06	1.0259e+07	9.99618e+06	1.2847e+07	8.08685e+06	3.76081e+06	73281	6.56061e+06	5.88198e+06	5.48753e+06
	420.15	C06446	138.0551#399.639##[M+H-C6H10O5]+ 299.1 [M+2H-C6H10O4]2+ 420.15	1.99303e+06	938004	1.35389e+06	1.22169e+06	1.20609e+06	1.59166e+06	1.87567e+06	1.24998e+06	1.2711e+06	1.44141e+06	693426	1.53183e+06	1.06764e+06	1.61689e+06	1.25185e+06	187424	1.91371e+06	1.00825e+06	2.40978e+06	1.3776e+06	1.8396e+06	1.30233e+06	2.75655e+06	1.22265e+06	1.72163e+06	1.39824e+06	2.00688e+06	924182	2.63139e+06	3.74245e+06	275317	1.03298e+06	1.14789e+06	4.34762e+06	3.42317e+06	1.13234e+06	1.19057e+06	3.4747e+06	2.9877e+06	4.04401e+06	2.61406e+06	1.1704e+06	882921	3.62778e+06	3.91198e+06	2.89208e+06
[truncated: 15,150 more rows]
[truncated: 20 more columns]
